# Supplementary material for: TRIM59 promotes breast cancer motility by suppressing p62-selective autophagic degradation of PDCD10
Source: PLoS Biol. 2018 Nov 8;16(11):e3000051. doi: 10.1371/journal.pbio.3000051 (PMC6245796; doi:10.1371/journal.pbio.3000051)
Supplement: S1 Data — Data were listed in the indicated separate sheets. (XLSX) [file pbio.3000051.s009.xlsx]

## Sheet: Fig 1A_S1A Fig
Fig 1A and S1A. TRIM expression in paired tumor and normal samples in TCGA dataset.
barcode	NT	cancer_types	CMYA5	MEFV	MID1	MID2	PML	TRIM10	TRIM11	TRIM13	TRIM14	TRIM15	TRIM16	TRIM16L	TRIM17	TRIM2	TRIM21	TRIM22	TRIM23	TRIM24	TRIM25	TRIM26	TRIM27	TRIM28	TRIM29	TRIM3	TRIM31	TRIM32	TRIM33	TRIM34	TRIM35	TRIM36	TRIM37	TRIM38	TRIM39	TRIM4	TRIM40	TRIM41	TRIM42	TRIM43	TRIM44	TRIM45	TRIM46	TRIM47	TRIM48	TRIM49	TRIM5	TRIM50	TRIM52
TCGA-BJ-A28R-01A-11R-A16R-07	Tumor	THCA	320.396	7.864	100.203	661.339	2893.46	0	480.213	823.716	786.91	0.2537	367.58	73.7773	39.5738	2071.54	751.649	2340.44	460.173	468.29	1142.31	1617.71	1477.68	5054.54	181.38	143.075	4.3125	372.4	1088.03	176.306	550.228	235.921	548.699	650.431	548.564	1150.18	0	757.605	0	0	979.198	148.148	15.7281	1160.83	0	0	589.703	0.761	203.196
TCGA-BJ-A28R-11A-11R-A16R-07	Normal	THCA	385.642	14.0685	319.437	783.283	1657.6	0.4138	391.021	1025.67	682.735	0	596.669	142.29	28.137	3542.36	633.495	1581.05	475.432	472.122	1518.15	1682.42	1348.92	4073.24	10.3445	127.858	3.724	376.125	1275.68	203.993	475.018	12.4134	727.614	521.775	656.77	1336.09	0	1213.98	0	0	1533.05	198.614	5.3791	379.849	0	0	700.234	8.2756	273.922
TCGA-BJ-A28W-01A-11R-A32Y-07	Tumor	THCA	161.949	18.4332	131.007	242.265	2532.59	0.6583	803.818	744.891	903.884	0.6583	466.899	110.599	55.9579	1531.93	898.617	1450.95	183.673	333.772	1043.45	1834.1	1612.24	8928.9	3.95	150.757	3.2916	270.573	559.579	241.606	321.264	16.4582	377.149	660.303	575.852	880.184	0	1088.22	0	0	278.473	78.9993	35.5497	914.417	0	0	463.673	9.8749	92.1659
TCGA-BJ-A28W-11A-11R-A32Y-07	Normal	THCA	370.694	4.7787	221.87	315.397	3313.03	0.6827	634.89	564.991	632.16	0	449.885	92.8442	22.5284	1944.27	748.898	1019.92	158.381	393.222	843.79	1484.82	1690.99	8142.3	4.0961	133.805	7.5095	234.159	408.241	123.565	299.013	68.9505	518.091	319.493	526.515	901.135	0	1053.69	0	0	312.666	118.103	10.2402	1212.44	0	0	535.902	2.7307	71.6812
TCGA-BJ-A28X-01A-11R-A22L-07	Tumor	THCA	775.51	23.9885	151.808	580.738	2411.74	1.0741	423.201	820.487	1128.18	0.358	352.703	57.6978	36.1618	2222.7	817.401	3373.08	417.114	462.585	1192.27	1454.71	1480.13	4609.02	110.276	137.129	3.9384	421.411	1267.81	225.206	437.164	170.426	637.186	824.919	499.105	1184.75	0	758.654	0	0	1302.54	170.068	36.8779	773.004	0	0	646.033	1.0741	220.909
TCGA-BJ-A28X-11A-11R-A22L-07	Normal	THCA	484.878	26.2985	265.615	572.978	1955.62	0	425.049	871.062	995.069	0	364.323	89.714	53.5832	3282.05	682.446	2943.46	455.95	458.58	1485.19	1639.05	1233.07	4875.74	86.785	173.241	6.9034	379.684	1301.45	292.548	441.486	34.8455	632.492	793.886	607.304	1444.44	0	1150.46	0	0	1605.52	263.971	33.2018	457.265	0	0	635.355	9.2045	407.955
TCGA-BJ-A290-01A-11R-A180-07	Tumor	THCA	381.677	0	126.254	510.521	1640.34	0.3237	689.543	948.802	1758.4	0.3237	247.329	84.4578	55.3577	1559.08	360.311	458.724	407.575	674.652	980.576	987.698	1543.87	7060.54	167.044	104.241	0.6475	310.457	1253.8	162.124	418.906	7.122	516.271	373.584	554.966	811.913	0	1067.88	0	0	512.787	358.368	104.888	1248.95	0	0	583.409	0.9712	161.865
TCGA-BJ-A290-11A-11R-A180-07	Normal	THCA	303.359	3.5211	393.554	930.119	1582.34	0	355.092	897.056	335.861	0	517.457	163.004	14.6262	5002.44	321.235	563.38	505.417	519.231	1517.61	1661.97	1245.67	4603.74	17.0639	146.262	0.2709	381.094	1347.51	194.204	428.494	7.0423	891.956	336.945	731.314	1325.03	0	1615.72	0	0	1511.11	355.905	5.1463	270.043	0	0	482.7	31.1484	258.938
TCGA-BJ-A2N7-01A-11R-A18C-07	Tumor	THCA	727.4	5.6235	314.916	678.195	2477.44	1.1247	452.692	905.773	499.086	0	284.17	139.362	12.9341	2555.32	419.795	264.867	447.35	480.529	1108.67	1535.78	1368.76	6171.52	98.9737	125.404	10.9658	296.64	947.561	161.113	403.205	243.498	548.57	512.583	824.445	1220.58	0	1059.53	0	0	783.917	70.575	5.0612	372.557	0	0	505.283	1.1247	236.187
TCGA-BJ-A2N7-11A-11R-A18C-07	Normal	THCA	449.057	2.4932	424.124	820.823	1489.28	0.277	349.882	794.875	213.445	0.277	456.755	167.835	24.9322	4510.23	347.112	294.2	500.583	497.813	1230.54	1641.92	1275.42	4479.76	60.9454	112.472	4.4324	326.612	1335.26	179.598	423.57	7.4797	770.305	471.773	675.275	1282.07	0	1372.17	0.277	0.277	1267.11	208.599	2.7702	151.532	0	0	613.664	13.5742	269.268
TCGA-BJ-A2N8-01A-11R-A18C-07	Tumor	THCA	716.54	2.3351	256.527	586.775	1864.74	0.6672	335.586	926.591	815.614	0	876.66	213.037	19.3479	5519.82	354.934	610.46	334.252	742.559	897.676	962.725	1803.69	4442.35	136.77	124.761	9.674	305.897	778.587	174.131	382.955	88.0663	572.655	862.316	463.252	864.651	0	817.186	0	0	732.885	49.0369	2.6687	559.421	0	0	525.906	4.3366	164.124
TCGA-BJ-A2N8-11A-11R-A18C-07	Normal	THCA	571.778	1.7778	330.889	855.778	1619.56	0.2222	386.444	860.827	199.111	0.6667	980.024	325.816	11.7778	6395.56	325.778	195.333	424.444	598.667	1255.56	1600.67	1528.22	5649.11	112.444	124.889	0.2222	346.444	1300.22	161.984	472.889	8.4444	785.624	340	832.478	1425.11	0	1553.21	0	0.2222	1656.89	217.556	2	274.667	0	0	469.471	6.8889	274
TCGA-BJ-A2N9-01A-11R-A18C-07	Tumor	THCA	466.409	4.2471	203.861	479.151	2003.86	0	705.405	244.961	170.27	0	796.583	279.996	56.3707	4746.72	454.44	495.367	298.456	810.811	846.718	1798.07	1601.93	9954.83	0	120.849	18.9189	161.776	564.865	198.07	391.892	6.1776	502.205	244.788	725.205	2676.83	0	2419.37	0	0	393.822	37.8378	5.0193	570.27	0	0	400.023	243.629	158.301
TCGA-BJ-A2N9-11A-11R-A18C-07	Normal	THCA	393.164	7.5956	260.06	590.288	2114.12	0	532.417	651.69	562.799	0	649.245	153.055	18.0848	3130.12	677.457	1469.57	330.952	447.78	1160.32	1967.63	1348.77	5881.54	16.9997	147.934	3.9787	318.654	872.773	237.996	410.525	17.7231	577.846	506.013	657.043	1079.3	0.3617	1309.88	0	0	932.453	141.062	16.638	548.332	0	0	599.063	27.8506	205.082
TCGA-BJ-A2NA-01A-12R-A19O-07	Tumor	THCA	614.42	1.2539	106.583	751.411	2372.73	0.3135	436.677	651.987	737.931	0	543.887	81.2445	48.2759	3265.52	536.991	2465.2	490.596	548.589	1402.82	1307.84	1423.51	4803.13	355.799	128.84	4.0752	348.276	1262.7	196.552	548.903	65.2038	608.317	699.687	496.558	689.969	0.3135	731.022	0	0	1028.84	97.4922	10.3448	961.755	0	0.627	668.658	0	160.815
TCGA-BJ-A2NA-11A-11R-A19O-07	Normal	THCA	286.36	4.065	336.043	659.44	1763.78	0.4517	430.894	705.063	407.471	0	839.21	236.423	31.617	5571.82	474.255	1017.62	385.727	451.219	1251.13	1635.95	1318.88	5656.73	63.234	154.471	2.2584	379.404	1032.07	181.572	423.216	10.8401	734.088	486.45	637.674	1373.53	0	1200.68	0	0	1056.01	211.382	9.4851	469.286	0	0	560.005	6.7751	198.284
TCGA-BJ-A3PR-01A-11R-A220-07	Tumor	THCA	372.564	9.1708	146.733	380.589	2758.5	0	565.151	679.045	1086.36	0.3821	752.877	64.4364	27.1303	1703.48	885.365	3200.23	304.547	418.418	1117.31	1836.07	1502.48	5824.99	258.693	160.489	9.5529	355.751	1047	290.027	531.143	25.984	553.684	845.625	483.355	784.104	0	997.272	0	0	764.234	127.627	46.2361	1242.26	0	0.3821	569.499	3.0569	176.156
TCGA-BJ-A3PR-11A-11R-A220-07	Normal	THCA	217.025	5.5176	120.927	292.432	1757.35	1.8392	661.65	599.375	467.615	0.4598	966.239	333.212	22.5301	2362.91	495.203	558.196	318.64	326.917	777.519	1340.31	1750.91	8162.81	69.4296	121.847	9.196	203.691	714.067	117.709	300.708	15.6332	446.506	460.718	504.933	699.814	0	1164.39	0	0	194.495	208.749	14.2538	617.969	0	0.4598	362.321	0.9196	57.015
TCGA-BJ-A3PU-01A-11R-A220-07	Tumor	THCA	832.372	7.0016	50.659	407.743	2161.45	0.4119	612.438	678.447	535.832	0	392.504	60.5643	37.8913	1516.06	574.135	944.811	318.369	430.395	824.959	928.748	1666.39	6747.94	362.438	90.6096	9.4728	241.763	823.723	121.499	401.153	61.7792	421.73	596.376	462.096	1003.71	0.4119	813.839	0	0	273.476	111.203	8.2372	2034.6	0	0	336.289	0	74.547
TCGA-BJ-A3PU-11A-11R-A220-07	Normal	THCA	525.62	3.3373	351.804	708.336	1269.28	0.2781	383.23	700.616	144.893	0	650.846	176.244	15.0177	4310.09	337.343	292.568	512.828	477.786	968.644	1465.62	1265.1	4899.95	15.5739	169.923	2.7811	298.408	1395.81	107.349	414.1	9.4556	866.517	307.029	646.547	1379.13	0	1760.41	0	0	1309.88	276.159	9.1775	344.295	0	0.2781	402.497	14.7396	254.745
TCGA-DO-A1JZ-01A-11R-A13Y-07	Tumor	THCA	675.963	1.8349	308.991	594.128	1696.88	0	486.238	1027.39	1381.78	0.367	283.67	89.5119	72.2936	4493.58	344.22	2586.05	393.394	1063.49	1005.5	1605.14	1411.74	5775.05	281.101	119.266	1.1009	486.973	1336.88	128.073	577.982	20.5505	525.317	593.028	475.027	966.239	0	940.048	0	0	926.972	53.578	123.303	458.716	0	0	970.789	1.8349	177.248
TCGA-DO-A1JZ-11A-11R-A13Y-07	Normal	THCA	407.932	4.0469	455.686	966.41	1692.84	0	331.445	724.274	292.594	0.8094	383.165	113.934	4.4516	4547.55	302.712	195.467	507.082	469.041	1470.26	1450.42	1317.28	5269.12	6.8798	142.048	7.2845	395.387	1447.19	177.256	471.064	8.4986	735.909	491.704	721.267	1097.13	0	1564.92	0	0	1913.8	142.857	3.2376	118.171	0	0	837.394	6.0704	288.142
TCGA-E8-A2JQ-01A-11R-A180-07	Tumor	THCA	611.296	2.9531	161.437	452.812	3795.25	0	642.303	717.012	1096.59	0.4922	501.223	75.3045	72.8436	1878.68	652.147	3532.91	339.116	521.226	517.78	1488.86	1736.43	5796.48	390.796	126.492	15.2578	290.882	1099.05	201.797	438.046	11.8125	601.132	464.624	447.969	855.912	0	964.223	0	0	753.045	90.0701	51.1874	1248.19	0	0	599.444	0.4922	140.273
TCGA-E8-A2JQ-11A-11R-A180-07	Normal	THCA	718.534	10.8141	243.517	661.66	2055.07	0.4005	437.369	893.185	972.865	0	544.147	129.849	26.8349	4872.73	735.756	1864.42	358.866	467.007	1454.29	1923.3	1266.05	4870.33	17.6229	132.172	3.6047	372.885	1284.87	242.715	463.803	18.0234	683.424	760.188	598.13	1332.13	0	1172.08	0	0.4005	1371.78	181.836	14.4187	610.794	0	0	599.928	7.2094	269.15
TCGA-EL-A3GZ-01A-11R-A20F-07	Tumor	THCA	860.918	5.911	92.8373	684.631	1910.64	0.6954	470.793	873.759	1724.7	1.0431	412.893	95.8275	54.242	1811.2	403.686	1049.37	416.203	665.16	782.337	1265.99	1251.39	5422.11	346.314	116.829	1.3908	370.306	1238.53	158.686	510.431	14.6036	520.755	674.2	536.836	670.375	0	997.924	0	0	762.517	42.0723	55.6328	903.686	0	0	567.385	0	196.801
TCGA-EL-A3GZ-11A-11R-A20F-07	Normal	THCA	304.992	1.5601	407.176	804.212	1463.34	0	365.055	867.75	188.768	0	388.846	145.511	17.9407	2675.51	338.924	292.122	640.796	554.602	1140.02	1732.06	1267.16	4647.82	7.4103	144.696	0.78	383.385	1492.59	175.507	439.158	13.6505	939.349	515.601	683.608	1238.69	0	1544.58	0	0	1687.99	217.629	3.1201	173.557	0	0	434.758	2.3401	270.281
TCGA-EL-A3H1-01A-11R-A21D-07	Tumor	THCA	465.818	2.7764	336.57	712.609	1867.28	0.3085	408.439	894.725	129.874	0	576.22	189.443	4.3188	2924.16	216.559	1180.28	545.1	885.362	691.323	1427.99	1121.05	5438.66	529.058	139.745	2.4679	458.414	1274.68	114.449	343.039	355.379	645.556	456.872	548.693	1212.05	0	1064.45	0	0	900.787	76.5052	3.7019	306.638	0	0	720.46	0.9255	217.793
TCGA-EL-A3H1-11A-11R-A21D-07	Normal	THCA	814.131	2.6385	389.622	886.837	1227.21	0	365.289	675.907	238.892	0	659.924	205.374	14.6585	6204.63	311.346	645.852	603.635	474.348	1184.99	1367.05	1103.2	4008.21	63.9109	145.705	2.3454	351.803	1386.1	167.693	393.726	21.6945	793.474	482.556	651.551	1287.01	0	1272.9	0	0	1586.63	254.764	7.0361	298.739	0	0	594.292	13.1926	245.383
TCGA-EL-A3H2-01A-11R-A20F-07	Tumor	THCA	795.383	12.5605	567.597	769.583	1666.47	0	428.753	693.606	132.055	0	3425.97	2069.22	101.163	3672.75	343.546	1144.02	322.159	406.009	1243.15	1644.06	1349.74	4659.25	1.3579	141.899	1.6974	264.449	1360.6	220.657	392.769	15.9552	550.705	489.179	755.237	961.046	0	1340.99	0	0	1295.43	210.133	2.0368	356.446	0	0	688.993	0.3395	249.512
TCGA-EL-A3H2-11A-11R-A20F-07	Normal	THCA	525.936	6.2377	526.264	839.462	1387.39	0	341.431	798.808	194.681	0	1127.89	534.025	30.2035	3472.42	341.431	780.368	507.223	468.155	1242.29	1549.24	1320.42	4633.29	28.2337	141.825	0.9849	318.779	1752.13	173.014	381.812	7.5509	780.877	405.45	743.086	1098.82	0	1474.37	0	0	1590.94	298.424	2.2981	260.341	0	0.6566	523.578	2.9547	275.772
TCGA-EL-A3H7-01A-11R-A21D-07	Tumor	THCA	589.415	5.5957	158.234	502.992	2759	0.6217	530.349	706.098	585.373	1.2435	442.677	63.0419	44.7657	1715.71	582.265	2555.06	413.15	396.052	855.833	1176.03	1430.64	5768.87	986.399	184.658	4.0413	374.602	1175.72	170.162	501.749	22.3828	636.518	673.661	417.769	986.399	0	770.315	0	0	985.467	135.851	39.17	1384.63	0	0	539.697	0.3109	142.691
TCGA-EL-A3H7-11A-11R-A21D-07	Normal	THCA	677.193	9.2719	517.853	726.299	1257.55	0	266.138	556.994	241.07	0	1212.18	179.672	25.0685	6363.27	378.774	866.408	384.612	408.651	1157.96	1626.36	882.548	4525.03	101.304	153.158	4.1208	222.869	1299.78	195.366	262.361	42.2387	708.879	664.143	643.896	957.41	0	1052.08	0	0	1414.14	253.432	8.2417	458.444	0	0	543.464	10.3021	243.13
TCGA-EL-A3MW-01A-11R-A20F-07	Tumor	THCA	853.105	1.6827	89.5171	589.938	2185.43	0	421.336	952.28	660.609	0	254.08	88.4974	43.4124	2827.86	556.285	525.997	479.892	484.604	789.164	1520.44	1257.61	5701.83	138.987	117.786	2.3557	380.952	1112.23	181.726	429.749	110.719	439.223	582.871	621.111	1012.96	0	857.432	0	0.3365	635.706	97.5938	4.0384	900.219	0	0	621.346	0.3365	201.582
TCGA-EL-A3MW-11A-11R-A20F-07	Normal	THCA	596.803	4.2629	439.432	887.744	1368.38	0	280.995	591.613	247.602	0	616.448	153.542	17.0515	4878.15	334.636	635.524	659.325	586.856	1296.98	1679.93	1027.35	4092.72	11.7229	148.845	0.7105	380.462	1582.59	217.052	374.067	13.8544	970.306	422.735	604.146	1255.77	0	1216.96	0	0	1863.23	255.417	3.9076	221.314	0	0	701.435	7.8153	274.245
TCGA-EL-A3MX-01A-11R-A21D-07	Tumor	THCA	662.569	3.2764	100.478	231.535	2409.64	0	683.32	1090.29	555.539	0	268.188	133.009	115.404	1832.99	238.088	938.883	383.344	561.728	1139.11	990.213	2780.24	8574.45	839.497	127.053	10.1934	225.71	1595.26	73.1739	324.732	12.7417	278.341	420.477	562.186	644.367	0	1195.41	0	0	180.932	293.788	422.297	1555.95	0.364	0	406.031	8.0091	445.232
TCGA-EL-A3MX-11A-11R-A21D-07	Normal	THCA	928.014	2.9393	487.121	777.576	2074.07	0.2672	517.85	719.341	155.248	0	762.407	327.867	26.1864	4075.99	393.063	370.351	354.051	513.841	1384.94	1942.34	1535.38	5578.24	64.3972	187.58	3.4737	418.181	908.508	187.58	581.445	9.0851	662.388	427.266	755.034	1396.43	0	1507.2	0	0.5344	1268.17	415.509	4.0081	448.375	0	0	527.44	10.9555	297.937
TCGA-EL-A3MY-01A-11R-A21D-07	Tumor	THCA	356.343	7.228	393.567	516.082	2525.48	1.807	475.244	673.726	654.644	2.8912	1193.12	111.796	37.2244	1807.37	280.81	2279.36	370.799	485.725	1089.99	1087.1	1305.75	5573.18	1624.86	152.15	5.7824	416.335	1077.34	155.403	559.089	95.4102	600.069	546.44	389.581	504.879	0	746.968	0	0.7228	1096.49	186.122	45.8981	1187.57	0.3614	0	554.481	0.3614	145.284
TCGA-EL-A3MY-11A-12R-A21D-07	Normal	THCA	813.734	1.9306	449.179	860.068	1498.12	0	383.539	810.529	140.61	0	857.703	211.835	13.1922	6749.26	214.936	400.593	515.14	630.974	1265.81	1239.75	1141.29	4226.33	8.044	157.019	3.2176	425.69	1378.75	145.758	443.709	35.3937	753.909	373.243	652.023	1266.77	0	1210.93	0	0	1489.43	162.489	3.5394	339.136	0	0	533.515	6.757	301.168
TCGA-EL-A3N2-01A-11R-A20F-07	Tumor	THCA	1969.29	5.8804	159.098	694.871	2633.45	0.3267	425.351	923.636	826.854	0.3267	223.456	56.9944	40.8363	2541.65	420.451	1677.56	593.597	558.641	1067.62	1382.23	1298.92	4525.97	63.378	88.2065	3.5936	365.894	1478.28	205.162	481.542	7.1872	629.85	615.485	605.835	1157.46	0	833.47	0	0	1096.05	114.668	20.2548	910.813	0	0	522.473	1.6335	225.417
TCGA-EL-A3N2-11A-11R-A20F-07	Normal	THCA	1055.66	7.3394	705.503	887.46	1754.74	0	346.482	918.197	172.477	0	704.576	336.366	11.6208	5434.85	503.057	526.298	637.307	517.124	1483.18	1473.7	987.765	4472.77	1.529	171.865	3.0581	433.332	1380.12	232.11	427.522	13.1498	851.61	599.999	780.359	1711.01	0	1305.31	0	0	1529.97	325.076	2.4465	200.611	0	0	582.188	9.4801	330.886
TCGA-EL-A3N3-01A-11R-A20F-07	Tumor	THCA	917.647	9.2437	176.05	760.504	3039.92	0.4202	442.437	716.029	774.5	1.6807	497.408	107.635	39.0756	2910.08	585.714	2908.4	448.74	595.798	782.353	1348.32	1479.41	4253.78	263.865	143.697	1.6807	401.26	1270.59	154.202	573.109	80.2521	600.878	618.487	451.332	926.891	0	813.021	0	0.4202	1150.84	140.756	21.8487	1110.08	0	0	480.525	1.2605	179.832
TCGA-EL-A3N3-11A-11R-A20F-07	Normal	THCA	524.423	11.3875	316.152	774.648	1229.85	0.2997	244.831	713.371	601.438	0	824.537	277.078	11.0878	3519.63	315.553	1138.75	476.476	533.713	1179.8	1891.52	1098.29	4401.26	18.5796	128.559	1.1987	303.566	1710.22	195.385	335.331	77.315	843.168	696.734	739.697	967.636	0	1256.61	0	0	1854.36	190.89	6.2931	201.379	0	0	467.174	2.3974	291.579
TCGA-EL-A3T0-01A-22R-A22L-07	Tumor	THCA	453.202	9.6794	300.752	672.716	1935.18	0	400.311	676.374	321.839	0.3457	626.788	128.597	21.7786	2456.49	355.026	976.579	408.608	404.459	660.617	1466.77	1264.89	4334.98	101.288	211.909	0.6914	306.629	1062.66	142.079	507.476	43.2115	518.673	616.369	545.471	1152.19	0	979.124	0	0.3457	885.662	67.7556	13.8277	875.292	0	0	667.887	2.4198	163.167
TCGA-EL-A3T0-11A-12R-A22L-07	Normal	THCA	623.273	8.3636	341.818	830.909	1436	0.3636	378.546	617.956	303.636	0	1330.4	387.56	31.6364	4406.18	367.636	862.545	455.636	395.636	1101.51	1632.36	1521.09	4398.18	174.546	172	1.0909	343.636	1341.09	167.636	537.091	13.4545	765.804	441.091	599.502	1209.45	0	1229.99	0	0	1377.82	161.818	10.9091	330.546	0	0	824.28	8	249.091
TCGA-EL-A3T1-01A-11R-A22L-07	Tumor	THCA	518.783	13.4889	152.694	564.376	3152.63	0	465.367	586.131	1234.77	0.2698	445.582	57.8188	91.9943	1327.58	522.83	4024.55	424.631	405.207	840.898	1359.95	1180.01	4903.76	389.829	163.755	4.0467	433.264	1251.23	208.87	524.449	14.0285	608.506	778.58	433.266	1048.09	0	850.931	0	0	1239.63	210.966	79.5845	1200.78	0	0	796.18	0.5396	141.094
TCGA-EL-A3T1-11A-11R-A22L-07	Normal	THCA	655.304	13.4048	357.334	702.03	1398.7	0	244.351	505.818	482.957	0	2281.04	434.512	29.4906	2489.47	512.447	1618.15	272.692	400.613	1038.3	1749.9	946.764	4361.93	42.8954	170.816	1.149	253.543	1302.95	191.114	274.607	31.4056	730.303	943.7	670.352	782.459	0	998.885	0	0	1363.08	118.728	13.0218	541.938	0	0	782.727	6.8939	171.965
TCGA-EL-A3T2-01A-11R-A22L-07	Tumor	THCA	1292.79	2.2523	385.457	1014.16	1608.75	0	332.046	763.234	343.951	0	355.688	109.765	25.4183	3169.56	307.915	1053.73	740.347	508.365	889.961	1539.25	1040.54	4023.81	51.1583	93.3076	0.9653	433.076	1910.23	176.319	456.564	24.7748	639.797	463.642	752.182	665.701	0	1118.37	0	0	1816.28	76.2548	1.6088	212.355	0	0	548.394	0.6435	269.305
TCGA-EL-A3T2-11A-11R-A22L-07	Normal	THCA	650.898	0.9754	432.415	779.322	1471.84	0	346.257	736.63	196.895	0.3251	177.193	117.233	32.5124	3271.4	356.336	430.139	570.267	416.809	1020.56	1633.42	1000.08	5318.05	1.9507	215.232	3.5764	342.356	1434.12	164.188	409.331	11.0542	720.335	294.237	846.116	1434.77	0	1408.1	0	0	1665.28	283.183	4.5517	179.468	0	0	366.519	2.601	311.144
TCGA-EL-A3T3-01A-11R-A22L-07	Tumor	THCA	705.813	1.9508	100.273	495.123	2309.79	0.3902	589.153	747.238	509.559	0	525.248	89.6371	76.4729	1309.79	488.49	2288.72	320.718	432.306	668.748	1239.95	1694.11	5713.23	542.723	157.238	8.1935	315.256	930.94	153.726	488.1	651.58	557.187	690.597	475.377	713.227	0.7803	1070.55	0	0.3902	584.471	204.058	57.7448	1401.48	0	0	670.234	2.7312	156.067
TCGA-EL-A3T3-11A-11R-A22L-07	Normal	THCA	469.971	2.1587	436.975	668.877	1318.33	0	403.67	701.399	211.24	0	1029.64	348.541	22.5118	3209.31	346.928	499.884	387.017	498.342	1260.04	1822.22	1334.98	4334.28	6.476	149.564	2.1587	433.583	1091.67	193.663	468.43	5.8592	693.754	475.214	651.919	997.61	0	1649.34	0	0	1294.89	314.856	5.2425	321.024	0	0	623.088	7.0927	280.009
TCGA-EL-A3T6-01A-11R-A220-07	Tumor	THCA	469.593	4.9204	111.632	506.189	3145.08	0.6151	487.737	588.077	955.793	0.3075	353.656	57.5598	62.1204	2140.39	576.613	4011.38	466.826	573.845	655.032	1258.09	1660.03	4802.64	550.78	120.55	7.6882	326.286	1154.76	163.767	454.524	476.974	580.291	717.767	385.051	1068.04	0	797.761	0	0	1188.9	157.146	38.4408	1180.6	0	0	850.376	0.3075	114.707
TCGA-EL-A3T6-11A-11R-A220-07	Normal	THCA	400.522	8.6919	235.028	571.925	1260.32	0	373.055	513.714	388.005	0	1452.69	273.641	36.1582	3358.19	364.711	1064.23	324.728	321.599	758.974	1763.41	1124.73	4997.83	23.9896	178.01	3.8244	218.34	1096.57	139.765	331.334	20.8605	573.549	729.77	679.183	1014.86	0	1145.85	0	0	1153.93	164.798	9.3872	426.945	0	0	737.293	12.864	232.247
TCGA-EL-A3T7-01A-11R-A22L-07	Tumor	THCA	1143.21	5.2395	101.297	672.156	2169.16	0	323.104	564.775	712.575	0.499	520.584	78.7949	57.1357	1592.56	489.272	2079.84	304.391	414.92	1008.98	1532.93	1478.54	5560.38	2580.34	129.242	6.7365	349.8	956.587	197.106	432.635	50.8982	595.327	695.11	496.547	1274.95	0	1012.13	0	0	955.09	138.224	34.4311	1077.1	0	0	684.219	3.7425	146.956
TCGA-EL-A3T7-11A-21R-A22L-07	Normal	THCA	473.208	4.0188	296.048	772.94	1669.79	0.3349	366.711	731.182	169.123	0	397.371	136.607	37.5084	5051.91	358.674	421.969	492.297	573.677	1546.89	1804.09	1155.73	4617.55	34.4943	172.806	3.0141	380.107	1465.17	202.411	423.644	11.3865	721.353	407.234	692.227	1555.26	0	1639.34	0	0	1562.63	374.749	3.349	195.914	0	0	525.944	35.1641	368.051
TCGA-EL-A3T8-01A-21R-A22L-07	Tumor	THCA	891.952	5.8802	152.518	641.676	2226.39	0	448.732	877.295	319	0	287.71	83.8699	63.5796	1821.02	496.876	1584.34	435.869	550.165	957.369	1307.24	1519.66	6037.12	592.797	158.398	2.9401	376.7	1103.64	186.086	452.407	237.413	481.764	758.545	536.626	1086	0	1010.91	0	0	972.437	93.348	29.7685	966.189	0	0	917.777	0.735	241.823
TCGA-EL-A3T8-11A-11R-A22L-07	Normal	THCA	753.703	2.4257	366.283	679.893	1434.98	0.3465	373.213	767.194	178.81	0	654.534	184.42	32.5739	5542.41	440.094	424.5	429.351	453.262	1331.02	1652.6	1196.92	4310.49	52.3261	214.849	5.5445	313.61	1041.67	176.037	382.916	11.782	719.193	580.438	661.994	1263.1	0	1423.85	0	0	1063.16	327.125	6.5841	390.54	0	0	668.762	35.6926	360.045
TCGA-EL-A3TA-01A-12R-A22L-07	Tumor	THCA	551.521	3.3091	204.063	484.971	2216.75	0.3677	568.802	771.523	609.773	0	502.421	115.452	81.2575	1807.15	582.407	847.872	293.409	359.224	798.971	1695.74	1353.43	6634.43	330.545	211.049	6.6183	252.229	894.567	169.107	368.416	121.335	484.482	619.542	642.408	1104.15	0	1144.58	0	0	390.477	268.039	21.6932	916.996	0	0	580.77	4.0445	195.606
TCGA-EL-A3TA-11A-12R-A22L-07	Normal	THCA	745.257	2.3621	307.67	843.877	1354.69	0	429.32	630.114	220.565	0	480.284	148.924	38.6802	2856.72	409.242	394.774	421.348	451.465	1114.64	2097	1224.77	5727.02	14.1729	171.256	4.1338	305.012	1290.03	168.4	378.239	14.7634	851.619	462.685	825.803	1317.19	0	1447.59	0	0	1266.11	363.771	4.1338	161.807	0	0	624.433	10.6297	346.94
TCGA-EL-A3TB-01A-11R-A22L-07	Tumor	THCA	922.592	1.6416	178.28	568.33	2129.84	0.3283	463.923	803.486	586.388	0.3283	205.981	68.9843	57.1285	1678.72	480.667	1229.25	272.51	369.694	745.954	1461.37	1409.5	6101.59	29.5492	123.122	3.9399	344.741	619.221	176.967	352.292	16.0879	510.328	600.178	700.143	1115.32	0	1126.03	0	0	466.878	94.5575	26.9226	721.33	0	0	513.782	2.2983	194.368
TCGA-EL-A3TB-11A-11R-A22L-07	Normal	THCA	405.78	1.8061	394.341	800.421	1155.33	0	312.763	721.493	118.603	0	579.922	203.326	14.1481	5513.55	337.447	684.527	470.801	374.172	1227.87	1415.71	1212.22	4650.21	29.1993	163.155	3.0102	334.738	1278.75	192.354	432.27	12.643	756.55	388.32	675.641	1209.81	0	1332.28	0	0	1345.27	260.987	3.9133	330.223	0	0	578.955	16.8573	301.625
TCGA-EL-A3ZG-01A-11R-A23N-07	Tumor	THCA	250.637	5.556	107.416	600.355	1614.63	0	489.544	616.122	280.577	0	282.738	125.142	48.7692	2061.27	320.395	569.18	419.168	443.861	720.735	1183.42	909.021	4648.82	15.4333	154.333	1.5433	307.123	918.898	124.084	367.93	6.7906	439.932	600.664	492.436	884.945	0	797.54	0	0	612.702	137.665	4.0127	1116.75	0	0	672.012	0.926	170.692
TCGA-EL-A3ZG-11A-13R-A23N-07	Normal	THCA	211.611	2.4969	394.507	464.42	1130.46	0	476.904	629.956	51.0799	0	1365.23	446.673	31.8352	3999.38	329.588	119.85	324.594	440.699	883.271	1714.73	1289.01	5207.24	23.7203	133.583	1.2484	219.101	991.885	122.971	296.504	6.8664	524.682	434.457	675.837	967.541	0	1122.43	0	0.6242	231.585	238.452	3.1211	279.65	0	0	597.728	16.8539	174.781
TCGA-EL-A3ZH-01A-31R-A23N-07	Tumor	THCA	544.38	8.7386	441.783	726.272	1687.19	0.3237	351.161	749.869	482.239	0	593.048	181.083	18.4481	2241.6	220.082	2035.11	454.082	573.185	1197.51	1584.27	1199.77	3830.4	108.423	142.73	10.0332	318.796	1307.22	114.291	265.07	16.5062	1071.29	264.746	624.348	1366.78	0	1367.12	0	0	1230.2	221.377	4.5311	235.941	0	0	925.022	1.2946	295.169
TCGA-EL-A3ZH-11A-11R-A23N-07	Normal	THCA	516.573	3.0621	331.93	780.525	1140.01	0	371.737	577.411	388.272	0	960.545	183.177	33.3767	2223.07	360.714	746.842	452.27	452.27	1263.42	1700.99	1374.88	4026.95	18.0663	146.368	6.7366	323.356	1484.8	208.222	362.857	13.7794	774.989	342.341	681.448	1321.9	0	1612.78	0	0	1448.67	311.414	3.0621	117.89	0	0	782.534	11.0235	304.371
TCGA-EL-A3ZK-01A-21R-A23N-07	Tumor	THCA	435.872	9.7341	201.532	616.854	2363.59	0	511.942	594.329	615.052	0	488.032	75.0032	123.299	2053.9	390.446	4175.21	476.251	705.904	1203.06	1383.33	1420.46	4600.27	868.139	157.548	3.6052	298.513	1265.43	178.459	467.598	158.269	589.264	776.927	444.979	1057.05	0	862.861	0	0	1517.8	249.121	25.2366	1524.29	0	0	695.841	3.2447	167.643
TCGA-EL-A3ZK-11A-11R-A23N-07	Normal	THCA	591.192	6.0326	309.27	761.311	1799.32	0	450.03	589.889	636.638	0	1075.38	341.597	51.478	5790.47	584.758	1391.11	393.726	496.28	1306.25	1969.43	1325.16	4226.02	16.489	183.39	1.2065	308.466	1386.69	237.684	417.856	19.3042	712.387	647.496	648.442	1029.56	0	1480.26	0	0	1686.71	267.042	15.2825	449.628	0	0	741.822	20.9129	270.259
TCGA-EL-A3ZL-01A-11R-A23N-07	Tumor	THCA	894.273	2.5173	146.004	376.337	2414.1	0	507.867	948.615	444.934	0.6293	338.011	58.6532	37.7596	1509.75	457.521	994.965	419.132	469.478	673.38	1263.06	1370.04	5054.12	495.909	132.788	4.4053	255.507	1137.82	122.089	392.7	29.5784	313.707	512.272	618.32	850.22	0	1039.01	0	0	309.629	400.881	27.061	988.043	0	0	463.021	2.5173	327.25
TCGA-EL-A3ZL-11A-11R-A23N-07	Normal	THCA	539.952	3.8776	435.257	750.31	1343.26	0	297.927	770.71	248.488	0	391.845	114.123	35.5444	2116.83	434.288	709.273	596.5	413.931	841.756	1596.91	993.305	4982.68	7.432	134.099	3.2313	286.94	1384.62	149.61	291.787	26.4967	689.08	559.663	892.178	1507.41	0	1240.52	0	0	1183.95	393.25	4.847	242.025	0	0	431.936	4.847	373.539
TCGA-EL-A3ZM-01A-12R-A23N-07	Tumor	THCA	142.701	5.4605	129.96	290.135	3390.97	0.364	572.625	546.341	594.379	0.364	319.421	61.0593	33.4911	1299.24	480.888	1471.06	349.108	463.051	540.954	908.628	1444.85	7570.44	564.252	124.864	13.4692	192.574	666.545	143.065	334.911	10.921	459.374	324.354	411.678	1140.15	0.364	1375.04	0	0.364	264.288	265.38	41.4998	3250.45	0	0	390.801	0.7281	125.228
TCGA-EL-A3ZM-11A-12R-A23N-07	Normal	THCA	815.353	6.2241	302.905	587.967	1343.57	0	495.021	678.212	75.1037	0	794.535	337.216	14.5228	3404.98	231.535	357.261	427.801	428.216	868.05	1543.98	1551.87	4554.77	34.8548	154.772	1.6598	260.996	1164.32	137.759	385.892	13.278	661.531	293.361	632.552	1020.75	0	1559.07	0	0	1049.79	267.22	2.9046	175.519	0	0	708.768	31.1203	241.494
TCGA-EL-A3ZO-01A-11R-A23N-07	Tumor	THCA	361.844	6.9017	119.3	356.257	3397.91	3.2865	758.196	531.23	378.667	2.6292	519.648	59.4166	51.2694	965.574	460.439	1926.55	256.018	535.042	666.174	1104.92	1888.75	6414.26	906.417	173.199	19.719	175.499	736.833	140.991	469.312	29.5785	411.776	550.817	444.798	766.412	0	861.796	0	0.3287	396.681	120.286	232.356	2023.5	0	0	424.267	9.2022	93.6653
TCGA-EL-A3ZO-11A-12R-A23N-07	Normal	THCA	609.756	3.6955	378.788	642.276	1246.86	0.3695	303.4	583.374	201.977	0	840.214	190.709	25.8684	3099.04	341.463	866.223	324.834	356.615	972.653	1663.34	1056.91	4303.77	20.3252	194.752	3.3259	297.857	1237.25	161.863	308.204	32.5203	692.605	669.993	725.599	1188.1	0	1195.85	0	0	1257.58	303.769	10.3474	344.42	0	0	614.117	8.1301	325.203
TCGA-EL-A3ZP-01A-11R-A23N-07	Tumor	THCA	770.115	7.1344	267.142	377.329	3419.74	0.3964	589.378	712.061	415.775	1.1891	333.777	60.8006	76.4962	2240.98	710.266	3066.19	316.687	601.268	690.448	1819.66	1581.45	5996.04	837.099	184.701	3.1708	309.552	1165.28	152.897	393.579	559.255	379.267	657.947	523.04	690.052	0	1104.11	0	0	469.679	92.3504	57.4713	1256.44	0	0	747.895	2.7745	262.386
TCGA-EL-A3ZP-11A-11R-A23N-07	Normal	THCA	565.009	12.6647	386.477	645.899	1806.56	0.4085	408.13	532.456	377.081	0	576.309	183.932	15.1159	4175.26	438.77	1560.61	489.429	459.197	1559.18	1712.59	1404.15	4180.98	21.244	180.982	2.8598	305.995	1461.34	260.647	477.99	10.622	737.061	609.539	611.374	1097.33	0	1464.35	0	0.4085	1682.77	127.464	10.622	294.148	0	0	797.871	10.622	348.075
TCGA-EL-A3ZQ-01A-11R-A23N-07	Tumor	THCA	140.032	0	79.7407	326.742	2607.46	0	713.776	788.331	454.457	0	174.392	65.4781	35.6564	953.647	299.514	228.201	212.642	205.511	827.877	740.357	1310.21	8228.85	329.336	55.1053	3.8898	138.088	696.921	64.1815	228.201	437.601	231.663	604.862	390.924	481.686	0	822.087	0	0	127.067	69.3679	25.9319	691.734	0	0	319.767	1.2966	20.7455
TCGA-EL-A3ZQ-11A-11R-A23N-07	Normal	THCA	719.959	5.2852	420.172	652.426	1301.33	0.2936	409.014	615.694	167.658	0	971.909	189.691	61.0732	3765.4	384.937	775.747	404.61	425.751	1282.83	2576.53	1105.78	4845.92	81.6267	246.642	6.166	273.655	1440.21	184.688	318.285	38.758	718.62	513.837	736.669	1057.92	0	1347.55	0	0	1151.58	356.456	8.515	297.144	0	0	909.55	18.4981	347.647
TCGA-EL-A3ZR-01A-11R-A23N-07	Tumor	THCA	857.651	0.7117	692.883	555.516	2084.34	0	449.11	633.395	353.377	0	418.758	100.068	3.5587	2315.3	483.63	311.388	335.231	539.146	1166.9	1238.08	1228.11	5578.65	34.8754	217.794	4.6263	253.737	1014.95	179.004	319.573	6.7616	605.021	532.74	470.445	883.63	0	1089.08	0	0	619.573	148.754	2.847	809.253	0	0	626.605	1.4235	301.423
TCGA-EL-A3ZR-11A-11R-A23N-07	Normal	THCA	856.905	3.9933	485.524	680.2	1481.53	0	429.617	542.952	267.438	0.3328	605.913	146.27	27.2879	4349.42	361.065	687.854	475.873	502.163	1507.15	1537.44	1157.07	4308.49	69.5507	194.675	1.3311	294.509	1495.17	246.589	343.76	16.9717	664.03	566.389	680.466	1095.51	0	1391.29	0	0.3328	1532.78	430.616	13.6439	308.486	0	0	570.339	7.9867	335.774
TCGA-EL-A3ZS-01A-12R-A23N-07	Tumor	THCA	989.814	18.1884	261.55	554.383	2379.77	0.3638	451.801	712.139	897.053	0.3638	567.134	63.0811	79.6653	2392.87	496.18	4085.49	350.673	455.438	822.845	1544.2	1333.58	4475.08	1823.94	149.145	5.8203	320.844	1232.81	208.996	409.967	47.6537	582.517	786.832	528.8	953.801	0	1012.7	0	0.3638	884.322	160.422	26.9189	874.136	0	0.7275	936.144	4.0015	264.46
TCGA-EL-A3ZS-11A-11R-A23N-07	Normal	THCA	123.616	40.1751	160.701	228.689	2133.4	0	461.499	635.128	1164.66	1.0301	832.799	85.5009	14.4218	544.939	577.904	3443.73	157.61	381.149	1108.42	1406.13	1349.47	6686.58	40.1751	89.6214	4.1205	160.701	914.757	346.124	346.124	9.2712	351.048	968.323	467.453	469.74	0	767.52	0	0	290.497	35.0245	19.5725	518.156	0	0	468.658	5.1507	77.2599
TCGA-EL-A3ZT-01A-12R-A23N-07	Tumor	THCA	1881.99	1.6079	163.197	395.13	2239.34	0	594.906	753.384	309.914	0	487.457	94.4132	142.295	2170.6	508.484	3284.84	323.983	596.916	1018.58	1656.09	1650.06	4598.06	1909.33	182.492	10.0491	262.482	1311.21	190.129	454.621	891.555	421.399	798.3	531.878	787.045	0.402	1322.6	0	0	492.003	241.982	12.4609	1289.1	0	0	703.03	0.402	374.228
TCGA-EL-A3ZT-11A-13R-A23N-07	Normal	THCA	780.722	4.9923	401.306	744.624	1863.29	0	303.763	779.893	163.595	0.384	549.9	216.878	27.2657	6183.56	275.73	375.576	581.029	537.634	1570.66	1668.97	1027.65	4355.99	3.4562	162.442	3.0722	352.535	1598.31	167.819	388.249	3.4562	676.014	498.464	724.155	1212.37	0	1718.2	0	0	1758.45	600.614	4.2243	173.963	0	0	535.058	19.9693	473.118
TCGA-EM-A1CS-01A-11R-A13Y-07	Tumor	THCA	1107.56	2.3447	157.679	996.776	2000.59	0	384.525	833.883	909.73	0	181.158	55.7093	52.755	3126.03	402.696	445.78	533.118	454.572	1183.18	1177.02	1326.2	4773.74	1087.92	163.247	2.9308	480.95	1691.38	236.518	515.827	10.8441	591.635	701.641	645.457	1122.8	0.2931	1257.04	0	0	1909.44	72.0985	4.6893	593.201	0	0	561.609	0.8792	224.795
TCGA-EM-A1CS-11A-21R-A13Y-07	Normal	THCA	429.623	0.7095	219.956	784.035	1484.7	0	472.55	792.181	230.953	0.3548	618.568	221.339	17.3836	5768.16	291.619	410.111	403.725	384.568	945.809	1606.74	2016.5	4760.98	65.9867	125.942	1.0643	348.381	1128.16	163.193	432.816	7.0953	776.529	400.887	652.665	1165.77	0	1450.68	0	0	985.188	160	2.8381	216.053	0	0	603.065	26.9623	188.736
TCGA-EM-A1CT-01A-11R-A13Y-07	Tumor	THCA	825.581	14.8579	90.4393	859.173	2489.02	0.646	430.233	682.151	954.134	0	195.736	46.5439	72.9974	2838.5	450.258	1510.34	481.266	363.695	1326.23	1476.74	1371.45	5015.5	140.827	150.517	4.522	356.589	1202.2	189.787	466.408	99.4832	584.205	586.563	588.979	1433.46	0	924.076	0	0	1316.54	131.137	10.3359	671.835	0	0	541.97	3.876	206.718
TCGA-EM-A1CT-11A-11R-A13Y-07	Normal	THCA	263.323	0.627	382.759	859.561	1291.85	0	442.633	840.232	122.257	0	722.154	186.232	16.3009	3373.35	322.884	342.947	414.733	426.959	1162.07	1742.95	1546.08	4467.71	191.223	159.248	7.5235	315.361	1158.31	185.893	442.32	7.21	818.266	326.019	696.276	1314.42	0.3135	1375.26	0	0	1009.72	185.58	3.1348	195.611	0	0.3135	605.542	12.5392	208.777
TCGA-EM-A1CU-01A-11R-A13Y-07	Tumor	THCA	674.124	7.6316	145.727	665.039	2773.54	0	463.347	848.498	602.896	0.3634	328.823	74.001	80.6768	1825.04	413.923	2167.74	457.895	631.605	823.485	1393.67	1691.31	5129.52	238.396	113.747	6.178	342.695	1166.18	146.759	421.555	535.302	514.366	692.294	527.852	1131.29	0	850.541	0	0	816.944	111.93	63.5966	877.996	0	0	713.855	0.7268	178.797
TCGA-EM-A1CU-11A-11R-A13Y-07	Normal	THCA	479.017	1.2496	593.148	890.139	1192.96	0	311.569	1031.64	321.15	0	239.084	135.37	16.2449	5149.64	401.125	536.499	735.604	443.611	1336.67	1433.72	1191.71	4055.82	7.9142	124.128	9.1638	343.643	1545.77	197.205	368.635	13.3292	899.869	521.92	762.899	1809.43	0	1394.7	0	0	1514.53	256.587	0.8331	117.047	0	0.4165	479.9	4.1654	326.565
TCGA-EM-A1CV-01A-11R-A13Y-07	Tumor	THCA	1332.98	1.5691	87.3488	1033.8	2022.62	0.2615	393.593	900.888	1428.96	0.2615	179.405	55.8954	35.0441	3661.33	342.857	348.088	514.417	763.648	1103.89	1249.82	1281.2	5315.46	116.116	113.763	1.0461	367.702	1697.29	184.374	467.081	11.507	466.205	659.039	580.666	1350.77	0	1089.22	0	0	1355.74	46.5512	3.1383	731.219	0	0	550.431	1.3076	213.142
TCGA-EM-A1CV-11A-11R-A13Y-07	Normal	THCA	404.262	0	236.771	772.361	1399.69	0	364.673	799.068	161.02	0	411.875	175.428	4.5679	5306.03	275.218	224.209	526.454	386.371	1044.53	1427.86	1315.94	6130.16	8.3745	176.246	2.284	308.335	1239.43	140.464	451.083	11.0392	887.85	352.492	744.401	1412.25	0	1748.79	0	0	1057.48	247.049	3.4259	158.355	0	0	529.747	2.284	234.868
TCGA-EM-A1CW-01A-21R-A13Y-07	Tumor	THCA	343.897	5.8508	213.554	811.312	2019.18	0	435.885	606.491	409.556	0	823.988	182.282	28.6039	4754.1	335.771	1633.35	421.258	579.555	1122.05	1342.11	1381.77	5398.67	11.7016	130.018	8.7762	324.72	839.265	145.331	424.508	34.1297	665.211	490.817	602.779	1324.56	0	1165.03	0	0	1066.47	313.018	2.2753	491.142	0	0.325	693.522	17.5524	138.469
TCGA-EM-A1CW-11A-12R-A13Y-07	Normal	THCA	533.064	3.0288	421.504	1050.48	1012.12	0	208.481	1126.75	252.398	0	262.12	109.319	22.7158	7883.9	474.508	710.247	701.666	679.96	1428.57	1336.19	1099.44	3077.74	2.0192	83.2913	3.5336	430.591	1632	282.181	356.386	16.1535	966.386	677.436	728.228	1962.14	0	999.056	0	0	1613.33	360.424	1.5144	79.2529	0	0	680.257	0.5048	320.545
TCGA-EM-A1YC-01A-11R-A14Y-07	Tumor	THCA	952.515	4.2209	766.092	1857.19	1061.2	0	347.168	485.797	82.3074	0	521.984	316.915	43.6159	5109.74	154.766	650.018	565.248	1251.85	1180.44	877.594	1098.49	6638.76	3.8692	255.012	0.3517	282.096	1002.11	58.7408	470.63	52.4094	1245.21	215.969	597.168	2419.98	0	1025.9	0	0	2086.18	202.955	1.407	229.687	0	0	481.474	167.429	217.728
TCGA-EM-A1YC-11A-11R-A14Y-07	Normal	THCA	516.934	0.4891	357.012	416.188	2282.43	0	517.912	975.816	149.651	0	476.894	152.586	32.2778	3243.92	559.971	997.188	364.837	466.072	1095	1719.53	1090.11	5222.15	13.6936	176.061	1.4672	312.019	1032.89	141.338	299.303	20.5404	359.971	447.976	581.675	981.538	0	1197.09	0	0.4891	263.113	530.627	18.0951	777.601	0	0	562.538	20.5404	334.026
TCGA-EM-A3ST-01A-11R-A22U-07	Tumor	THCA	869.516	0.4352	340.321	385.581	1370.86	0	683.688	781.942	718.243	0	231.305	93.5665	71.3717	2851.82	284.181	852.108	192.355	950.462	864.729	1089.29	1385.66	5331.12	5.6575	120.549	1.3056	215.421	1027.06	70.5013	279.829	19.5837	366.176	513.093	481.911	590.122	0	751.809	0	0	114.891	33.9451	3.4815	700.661	0	0	516.835	7.3983	373.396
TCGA-EM-A3ST-11A-11R-A22U-07	Normal	THCA	448.815	0	369.689	500.269	1521.13	0	491.188	703.952	114.582	0	576.433	172.915	14.7011	2448.59	338.989	188.519	207.977	376.607	896.333	1611.5	1363.31	5875.67	8.2153	160.847	6.4858	275.429	639.929	137.498	291.859	24.2135	484.858	377.471	671.566	1163.11	0	1365.41	0	0	315.208	256.836	5.1886	495.945	0	0	459.439	40.6441	185.493
TCGA-ET-A2MX-01A-11R-A23N-07	Tumor	THCA	105.606	1.5881	91.7103	427.188	2137.53	0	723.36	645.482	367.127	0	658.25	77.0208	46.8477	2032.32	306.892	2068.45	376.767	707.48	855.963	1576.94	1517.79	7135.54	596.713	112.752	5.1612	289.423	807.13	133	416.865	60.7432	527.99	485.152	486.442	1005.24	0	932.75	0	0	466.492	208.433	12.3074	1520.57	0	0	473.241	0.794	109.973
TCGA-ET-A2MX-11C-11R-A23N-07	Normal	THCA	411.302	0.7153	319.385	543.991	1520.39	0	389.485	778.058	143.419	0	436.47	134.095	32.9041	3722.82	406.652	537.911	464.592	466.738	1057.94	1710.3	1259.66	4907.73	9.6567	137.339	3.2189	300.787	1216.02	204.22	347.639	10.0143	603.487	374.821	630.093	1085.84	0	1362.89	0	0	622.318	391.989	3.5765	242.847	0	0	498.949	13.2332	274.32
TCGA-ET-A2N5-01A-11R-A18C-07	Tumor	THCA	845.481	2.499	355.685	708.038	1875.05	0	319.034	813.744	280.3	0	863.311	188.671	2.0825	2574.34	319.45	281.133	427.738	478.134	992.087	1246.15	1199.08	4364.43	1.666	116.618	2.499	340.275	1063.72	128.28	371.512	11.2453	513.728	595.169	573.923	1295.71	0	1144.55	0	0	798.001	34.9854	2.499	361.516	0	0	669.529	10.4123	213.244
TCGA-ET-A2N5-11B-11R-A18C-07	Normal	THCA	392.582	0.6068	383.177	679.282	1299.1	0	307.33	814.061	166.559	0	520.914	194.847	11.8321	4281.38	355.872	265.463	459.933	444.157	1263.6	1604	1321.25	4926.38	79.1838	155.637	2.4271	351.018	1067.01	169.896	343.433	7.2813	686.059	458.72	748.508	1336.42	0	1660.45	0	0	1276.35	238.462	2.4271	135.917	0	0	618.152	4.2474	254.844
TCGA-ET-A3DP-01A-11R-A21D-07	Tumor	THCA	797.645	12.6564	173.657	999.264	2440.32	1.1773	358.793	607.653	871.817	0	471.335	83.8882	69.4628	2082.71	425.313	1434.29	353.79	431.494	1228.26	1403.68	1343.63	5923.18	254.305	106.255	2.649	309.051	1096.1	180.194	408.536	25.6071	561.848	672.259	664.241	1395.14	0	1023.34	0	0	1578.81	291.391	43.8558	678.146	0	0	623.432	0.883	205.151
TCGA-ET-A3DP-11A-22R-A21D-07	Normal	THCA	406.082	3.876	451.998	902.206	1079.31	0	252.534	689.597	213.178	0	669.144	166.464	6.8575	3342.58	270.423	277.877	428.146	463.327	962.135	1633.57	1087.66	4971.38	10.4353	140.727	2.3852	245.677	1395.05	157.126	261.181	36.9708	862.284	545.915	801.318	1255.52	0	1390.89	0	0	1566.79	215.862	1.7889	126.416	0	0	447.659	4.4723	227.191
TCGA-ET-A3DW-01A-11R-A19O-07	Tumor	THCA	523.072	3.0313	149.208	710.677	2976.09	0.3368	455.372	719.461	792.523	0	240.485	70.4345	36.0391	1807.68	502.189	1805.32	433.142	745.032	1085.55	1340.52	1517.35	5166.39	71.4045	95.6551	4.3786	352.644	1331.42	143.483	450.32	20.2088	514.315	305.49	489.141	1251.26	0	803.035	0	0	752.442	68.3732	7.4099	1152.58	0	0	520.899	0.3368	166.386
TCGA-ET-A3DW-11A-11R-A19O-07	Normal	THCA	443.988	1.7129	724.221	838.987	1315.18	0	369.99	715.629	220.966	0	2025.25	465.06	27.0641	6145.26	337.102	242.206	417.609	472.08	1184.31	1734.5	1313.46	3978.76	44.1933	128.469	0.3426	340.87	1269.96	118.534	397.739	17.1292	715.982	342.241	596.098	1060.98	0	1163.25	0	0	1108.94	149.709	4.4536	461.117	0	0	560.713	8.5646	190.819
TCGA-FY-A3TY-01A-11R-A22U-07	Tumor	THCA	552.068	11.9581	356.751	595.914	1953.16	0.4983	396.114	683.966	514.2	0	384.654	81.1759	59.2925	1596.91	471.35	1662.18	442.95	443.946	1160.94	1327.85	1350.77	4369.71	91.6791	173.891	5.4808	409.567	1150.97	229.696	420.528	56.3029	722.611	524.165	512.785	890.882	0	836.233	0	0	1182.36	186.348	44.3448	931.241	0	0	533.777	4.9826	195.815
TCGA-FY-A3TY-11A-12R-A22U-07	Normal	THCA	477.993	4.9362	350.062	743.727	1341.42	1.2341	309.338	707.458	217.606	0	305.471	123.406	31.2629	2726.04	290.827	454.546	468.943	526.532	1263.68	1426.57	1227.48	4101.19	4.5249	201.563	2.8795	361.991	1482.93	169.066	382.97	16.8655	815.882	300.288	667.886	1281.78	0	1583.16	0	0	1660.63	484.574	2.8795	235.294	0	0	432.563	15.6314	388.729
TCGA-GE-A2C6-01A-11R-A16R-07	Tumor	THCA	4705.37	4.7249	165.71	789.74	2903.48	0.675	560.243	622.055	1139.72	0	333.338	59.4668	44.8869	2169.76	646.304	2409.72	370.233	471.144	676.341	1642.25	1304.42	4828.55	227.472	112.724	6.0749	354.708	1455.28	178.667	564.968	108.336	553.513	727.303	598.738	944.313	0	1179.84	0	0.3375	1129.6	116.099	44.8869	921.364	0	0.3375	605.626	1.0125	188.998
TCGA-GE-A2C6-11A-11R-A16R-07	Normal	THCA	391.043	18.4261	271.785	718.618	1792.45	1.0237	461.164	841.648	803.844	0.5118	349.031	104.159	15.3551	3281.38	552.783	2413.82	465.771	444.786	931.542	1763.28	1405.5	4311.71	17.9143	120.281	4.0947	309.661	1350.74	176.072	516.443	13.3077	792.604	563.532	659.644	1213.56	0	1351.75	0	0	1346.13	140.243	12.7959	352.143	0	0	504.159	10.2367	240.051
TCGA-H2-A2K9-01A-11R-A180-07	Tumor	THCA	173.262	2.139	100.535	786.582	1583.08	0	394.75	997.276	72.9217	0.1945	532.898	282.285	8.1672	3425.57	190.374	1491.69	365.97	1316.09	1180.17	1159.36	1271.37	5790.96	12.4453	134.954	1.3612	445.309	1385.9	65.4798	408.751	318.133	662.168	360.914	573.631	1287.31	0	1159.42	0	0.1945	1404.96	243.85	5.4448	133.593	0	0	646.172	1.3612	266.019
TCGA-H2-A2K9-11A-11R-A180-07	Normal	THCA	585.208	3.6864	267.568	823.9	1883.11	0	345.903	962.369	517.625	0.6144	574.73	191.909	32.87	6260.96	433.454	1027.26	479.84	632.824	1657.63	1762.38	1254.9	4508.41	37.7851	160.356	2.1504	377.237	1569.77	218.641	412.564	20.5821	804.648	456.186	645.877	1280.7	0	1466.27	0	0.3072	1865.91	353.583	10.4447	282.928	0	0	583.762	10.4447	344.674
TCGA-H2-A3RI-01A-11R-A220-07	Tumor	THCA	819.124	2.1248	73.3068	661.089	2056.84	0	440.106	689.357	583.267	0.2656	231.801	53.5591	65.6042	2233.2	552.191	1115.27	508.101	309.695	1066.14	1338.38	1149.8	5030.81	72.7756	154.582	1.0624	284.993	1230.81	203.586	394.157	40.6375	578.258	597.344	627.857	1038.78	0	1007.51	0	0	1009.83	159.628	7.1713	832.669	0	0	692.053	5.3121	241.169
TCGA-H2-A3RI-11A-11R-A220-07	Normal	THCA	380.252	4.5998	346.519	710.825	1623.12	0	340.08	767.197	244.741	0	737.182	200.27	40.4784	4388.53	487.887	934.683	438.209	465.501	1327.51	1531.74	1195.95	4321.37	5.8264	201.472	1.2266	388.838	1351.12	208.218	337.627	17.1726	774.514	477.768	630.169	1180.62	0	1505.26	0	0	1144.74	351.426	4.9065	295.002	0	0	826.047	9.1996	359.092
TCGA-KS-A41I-01A-11R-A23N-07	Tumor	THCA	1066.55	3.5492	166.815	312.334	3239.57	0.8873	688.554	728.456	354.037	0	288.456	44.3656	48.8021	1726.71	378.882	947.649	219.166	472.937	768.412	1425.91	1304.35	5341.61	74.5342	219.166	8.8731	241.349	997.338	112.689	354.925	314.996	342.458	487.134	500.444	508.43	0	1200.5	0	0	317.658	88.7311	15.9716	1322.09	0	0	407.986	10.6477	185.448
TCGA-KS-A41I-11A-11R-A23N-07	Normal	THCA	430.064	6.8973	205.7	483.619	1653.72	0	465.362	685.562	733.949	0	600.479	125.4	38.1377	3657.57	602.09	1920.28	366.366	382.595	1158.74	1866.72	1296.68	4728.27	51.9322	163.1	4.4629	345.674	1044.73	260.067	364.743	19.4746	635.322	744.903	667.536	1125.87	0	1116.18	0	0	1000.51	259.661	20.286	549.751	0	0	511.695	27.589	323.359
TCGA-KS-A41J-01A-11R-A23N-07	Tumor	THCA	681.549	1.4555	75.6873	433.019	2763.68	0.3639	644.797	808.478	500.337	0	268.908	76.8881	38.9353	1142.95	672.452	717.21	304.568	342.048	865.309	1178.61	1477.36	7215.04	149.919	130.633	10.9164	274.002	634.973	155.741	409.002	63.3153	391.005	592.399	537.445	687.371	0	805.211	0	0	209.232	42.938	12.0081	1812.49	0	0	428.343	4.3666	64.0431
TCGA-KS-A41J-11A-12R-A23N-07	Normal	THCA	661.417	1.8171	549.061	694.428	1614.17	0	399.152	800.324	233.88	0	437.88	153.849	19.685	3593.58	508.48	718.352	541.793	501.817	1434.59	1744.09	1166.87	4453.66	7.5712	171.411	3.937	358.873	1385.52	224.712	383.707	14.5366	698.943	568.746	701.529	1135.68	0	1413.57	0	0	1404	400.061	8.7826	423.38	0	0	623.564	6.3598	376.741
TCGA-KS-A41L-01A-11R-A23N-07	Tumor	THCA	661.616	2.1044	263.047	300.926	2811.87	0	527.778	1158.87	79.1246	0.4209	330.194	106.061	58.0808	4501.26	281.566	356.481	218.855	685.606	955.808	1368.27	1525.25	5026.94	603.956	140.151	1.2626	241.162	1131.73	106.136	357.323	114.899	316.107	217.593	606.267	670.034	0	1219.31	0	0.8418	210.017	1057.66	4.2088	585.859	0	0	509.242	5.4714	373.737
TCGA-KS-A41L-11A-11R-A23N-07	Normal	THCA	639.083	1.2513	341.595	625.945	1572.21	0	384.138	765.842	264.642	0	633.352	170.357	43.4814	4067.86	383.825	607.176	449.204	481.424	1522.79	1648.85	1280.04	4144.81	4.3794	205.833	1.8769	382.261	1286.61	199.264	368.184	13.1383	681.057	390.082	576.708	1126.45	0	1444.29	0	0	1174.62	463.281	4.3794	307.185	0	0.3128	756.411	26.2765	385.389
TCGA-A4-A4ZT-01A-11R-A26U-07	Tumor	KIRP	727.056	7.7473	562.574	284.267	2136.47	67.3421	391.538	668.629	968.415	166.865	312.276	159.047	1.7878	1553.64	286.651	1649.58	289.035	547.676	686.532	1304.53	958.284	3278.9	44.6961	171.037	4.1716	172.229	836.71	202.622	691.299	51.2515	678.349	1951.73	370.834	1119.79	0	1042.97	0	0	1277.71	213.349	7.1514	1625.15	0	0	557.449	109.654	175.804
TCGA-A4-A4ZT-11A-11R-A26U-07	Normal	KIRP	285.303	1.1389	387.237	382.112	1280.16	11.3893	348.513	616.8	80.2948	6.8336	280.177	110.943	11.9588	6586.45	323.457	502.269	313.776	588.828	974.357	1321.73	1002.26	4472.59	178.243	214.119	0.5695	327.443	1041.55	195.327	390.654	11.3893	577.274	526.187	426.035	650.9	0	1081.93	0	0	1158.86	294.414	27.9039	368.445	0	0	435.061	17.084	218.106
TCGA-A4-A57E-01A-11R-A26U-07	Tumor	KIRP	376.539	3.2404	580.039	203.5	1568.37	73.882	491.899	814.718	1001.29	362.281	3166.45	2318.78	4.5366	207.388	448.477	734.932	618.924	606.611	766.688	1313.67	1220.35	5193.13	12.3137	187.946	3.2404	212.573	635.774	121.841	557.356	38.8853	730.609	1241.74	369.248	1314.97	0	1297.96	0	0	634.478	271.549	0.6481	556.06	0	0	630.875	1.9443	355.8
TCGA-A4-A57E-11A-11R-A26U-07	Normal	KIRP	307.627	3.8373	332.57	331.291	1106.44	44.7691	428.504	608.712	205.938	63.3162	260.94	137.793	17.9076	4055.44	363.909	654.268	349.838	431.702	802.645	1511.28	987.477	4733.37	120.876	208.496	1.2791	292.918	860.205	165.645	335.128	14.7098	521.911	573.683	482.284	1119.23	0	1035.38	0.6396	0	735.492	207.856	15.3494	465.598	0	0	506.715	26.8614	149.657
TCGA-B9-4115-01A-01R-1193-07	Tumor	KIRP	124.915	9.1899	1069.78	240.98	1473.79	117.087	280.123	1182.28	682.777	341.048	529.272	347.175	1.0211	1320.97	371.681	1042.55	291.355	648.4	881.892	1503.06	1280.12	2859.77	90.5378	181.076	4.0844	266.508	891.082	206.603	409.803	37.7808	645.922	1138.87	317.764	1498.98	0.3404	607.161	0	0	401.293	335.262	11.9129	1298.5	0	0	521.814	21.4432	224.983
TCGA-B9-4115-11A-01R-1758-07	Normal	KIRP	336.676	3.0222	498.667	476.303	1091.02	141.44	275.325	782.055	782.454	136.907	200.851	116.298	5.1378	6129.38	350.276	481.138	367.503	565.458	1027.25	1790.97	875.539	3579.52	136.302	141.138	0.6044	400.143	1397.48	160.329	559.112	18.1334	496.839	539.165	439.673	983.734	3.6267	898.961	0	0	2390.28	115.751	6.0445	538.258	0	0	365.898	90.969	136.605
TCGA-BQ-5875-01A-11R-1592-07	Tumor	KIRP	335.99	3.5871	47.4293	510.961	1445.99	17.9354	353.926	570.124	1283.38	17.9354	709.573	445.074	3.1885	562.774	275.01	790.355	637.704	377.441	1163.41	2062.18	1341.17	3028.3	74.5317	108.011	0.3986	457.553	659.625	204.863	800.319	24.3125	920.191	1580.31	343.3	1017.14	0	819.737	0	0	1891.19	412.515	3.5871	1635.31	0	0	628.764	0.3986	124.352
TCGA-BQ-5875-11A-01R-1592-07	Normal	KIRP	454.404	10.582	730.781	506.38	1518.52	90.2583	361.344	654.111	566.76	122.004	356.365	167.342	23.6539	3431.99	463.43	806.1	310.302	477.124	807.034	1821.35	1025.52	3746.65	319.017	186.43	1.8674	357.921	1126.98	201.058	519.452	14.6281	519.11	802.988	489.374	717.087	3.7348	913.287	0.3112	0	1804.54	120.137	13.6944	871.46	0	0	493.915	41.3943	143.48
TCGA-BQ-5877-01A-11R-1592-07	Tumor	KIRP	414.594	8.785	2739.78	573.291	3818.35	113.921	419.129	888.536	1302.73	438.682	402.409	169.822	6.5179	1535.39	257.031	753.808	501.594	339.214	435.848	2236.2	1242.93	5086.79	56.6773	127.807	27.4885	506.695	992.136	120.765	503.578	80.4818	781.741	896.918	456.334	1249.17	0	567.878	0	0	1062.42	156.429	11.9022	1317.46	0	0	305.839	0	57.8108
TCGA-BQ-5877-11A-01R-1592-07	Normal	KIRP	450.995	13.3997	328.867	462.098	718.224	251.914	261.486	810.436	1357.96	245.789	210.184	127.427	4.5942	2376.72	294.793	405.819	357.58	451.761	937.213	2253.06	825.804	3312.79	52.4502	165.008	0.3828	251.914	1262.25	124.28	504.594	9.9541	424.227	572.741	466.849	1220.14	5.7427	924.491	0	0	2220.52	35.2221	3.8285	1016.08	0	0	270.842	191.424	109.112
TCGA-BQ-5878-01A-11R-1592-07	Tumor	KIRP	169.203	5.5843	1161.52	478.85	1826.33	85.4391	390.618	842.921	1305.6	163.06	4066.44	2738.65	11.7269	4351.53	514.868	1693.15	326.958	1131.65	996.231	1811.53	1390.76	4746.61	129.834	250.174	1.6753	249.058	1310.62	270.088	648.611	40.765	627.768	1456.65	490.658	1101.49	0.2792	1022.69	0.2792	0	2148.54	292.056	2.2337	529.387	0	0	939.771	10.6101	140.165
TCGA-BQ-5878-11A-01R-1592-07	Normal	KIRP	408.759	5.897	417.449	478.282	879.281	211.363	259.16	803.414	1172.86	187.464	227.502	131.25	2.1726	2723.2	357.547	581.325	385.481	496.283	1004.16	1948.2	871.522	3059.95	22.0363	205.155	1.5519	352.892	1275.94	137.805	540.666	9.9319	454.119	683.127	477.053	1052.78	5.5867	1028.4	0	0	2202.7	46.2453	1.5519	882.074	0	0	337.277	99.0084	154.565
TCGA-BQ-5879-01A-11R-1592-07	Tumor	KIRP	202.002	17.1585	1031.59	701.677	1369.3	0.7799	309.112	270.318	574.288	0.7799	2807.46	1454.5	1.0399	1963.6	381.646	735.214	323.411	798.128	1561.94	751.072	1080.98	4718.84	195.762	207.981	0.7799	59.5346	1649.55	126.089	509.294	20.2782	816.49	1065.12	413.059	448.98	0	229.814	0	0	3114	95.4114	6.4994	610.685	0	0	721.349	0.7799	34.8369
TCGA-BQ-5879-11A-01R-1592-07	Normal	KIRP	499.695	5.1829	425	408.232	742.378	353.963	233.537	1085.62	1202.2	200.915	231.476	230.637	9.7561	2653.96	295.427	305.488	446.037	484.756	949.39	1930.18	841.768	2975	13.1098	180.793	0.6098	329.268	1418.9	113.899	473.171	5.4878	422.073	1048.78	494.473	724.085	14.6341	973.101	0	0	2522.87	69.5122	3.0488	591.159	0	0	469.741	164.634	142.988
TCGA-BQ-5882-01A-11R-1592-07	Tumor	KIRP	866.103	10.8223	1534.22	522.972	1491.25	55.0664	685.307	323.428	1966.89	114.589	1821.1	784.658	2.5464	970.824	223.13	1059.63	529.656	793.848	988.013	1264.62	1022.07	5003.41	0.9549	151.512	4.7745	265.783	600.32	76.3927	1083.5	80.849	996.486	814.856	262.861	1069.82	0	818.529	0	0	1261.43	174.748	10.1857	2427.7	0	0	382.597	1.5915	127.958
TCGA-BQ-5882-11A-01R-1592-07	Normal	KIRP	533.047	2.6636	363.577	406.527	867.324	260.364	273.682	661.527	1526.73	237.723	211.754	121.196	3.6624	2611.63	262.361	258.366	313.302	382.555	754.123	1792.91	818.381	3457.64	12.319	249.044	0.6659	234.061	1271.85	68.8399	495.757	5.993	462.369	839.69	470.842	746.132	2.3306	1044.47	0.3329	0	2440.49	50.2748	2.6636	1220.91	0	0	362.129	151.157	134.51
TCGA-BQ-5884-01A-11R-1592-07	Tumor	KIRP	1283.02	25.9946	417.307	874.534	1210.38	9.2838	342.108	534.928	776.126	9.2838	637.837	277.646	1.6247	1638.13	422.181	1000.79	868.732	1571.28	1185.08	1255.63	1147.71	2766.11	28.3156	309.615	0	697.446	1343.37	159.913	963.659	87.2677	1238.21	939.521	285.282	1220.36	0.2321	1170.05	0	0	2595.52	62.4336	3.0172	2091.18	0	0	774.684	32.9575	176.624
TCGA-BQ-5884-11A-01R-1592-07	Normal	KIRP	448.157	3.4447	380.296	429.211	1064.76	200.482	359.972	556.872	1313.81	176.025	197.382	124.795	5.856	2347.23	339.993	371.685	352.394	406.476	1134.69	2085.43	901.481	3780.57	22.7351	267.654	1.0334	359.628	1151.22	127.299	584.568	6.8894	369.928	548.398	426.459	1177.06	2.4113	1285.43	0	0	1975.2	76.1281	4.1337	1592.84	0	0	340.31	205.305	150.878
TCGA-BQ-5887-01A-11R-1965-07	Tumor	KIRP	59.9706	5.4875	850.172	660.069	2094.66	1.5679	708.28	307.99	318.667	12.1509	1856.12	454.036	2.3518	458.991	222.244	708.672	576.972	454.679	631.455	1098.29	826.654	3780.89	117.981	228.907	2.7438	355.512	470.358	82.3126	734.934	28.2215	782.095	451.935	344.757	629.495	0	1802.87	0	0	819.206	108.182	12.1509	1765.41	0	0	285.742	3.1357	91.7197
TCGA-BQ-5887-11A-01R-1965-07	Normal	KIRP	258.925	5.2782	616.084	543.948	1169.12	58.6467	301.737	398.988	248.955	170.662	513.452	136.392	7.3308	4991.42	347.775	466.828	182.978	477.971	820.174	1742.69	747.452	4437.21	409.354	197.933	2.6391	262.151	939.227	135.474	477.678	12.9023	465.89	750.678	565.568	696.723	24.3384	825.28	0.5865	0	1730.37	136.06	11.4361	987.024	0	0	482.671	72.7219	151.309
TCGA-BQ-5888-01A-11R-1592-07	Tumor	KIRP	159.726	17.923	1199.79	161.307	6163.94	2.6357	766.473	679.631	682.794	1.5814	242.488	127.57	54.8234	634.686	571.429	1872.43	614.655	254.085	1695.31	2914.6	1539.8	6781.23	111.755	286.769	1.0543	173.432	929.362	192.409	829.731	18.9773	560.163	1733.79	482.114	690.037	1.5814	835.551	1.5814	0	327.359	295.73	98.5767	5084.34	0	0.5271	535.957	31.1017	270.427
TCGA-BQ-5888-11A-01R-1592-07	Normal	KIRP	401.999	5.3157	1101.68	316.616	1919.96	13.9537	524.593	735.935	697.977	38.2066	383.727	106.743	62.4594	3609.69	444.525	1222.28	247.844	408.312	1710.99	1911.32	1056.83	4002.39	256.482	187.71	5.3157	403.993	917.954	207.312	731.24	36.5454	476.811	884.731	403.285	830.909	0.6645	1014.84	0.3322	0	999.018	148.175	12.2925	1395.37	0	0	496.948	78.7387	121.264
TCGA-BQ-5890-01A-11R-1592-07	Tumor	KIRP	6.4369	2.7103	1071.66	114.847	1577.03	166.342	618.277	510.843	668.088	759.888	801.043	347.306	1.3551	103.329	500.381	160.244	269.332	359.109	509.528	1912.09	1008.55	4680.61	58.9481	154.823	1.3551	273.736	632.167	153.807	1288.39	14.2288	576.726	1206.4	392.489	894.723	0	1290.51	0	0	1340.9	194.461	2.3715	1566.87	0.3388	0	449.581	0.3388	127.043
TCGA-BQ-5890-11A-01R-1592-07	Normal	KIRP	358.203	29.881	552.246	521.627	1396.29	140.92	344.185	570.967	1176.17	199.945	309.877	161.376	13.2805	2041.87	362.63	1197.45	310.615	477.359	970.949	1682.93	927.788	3416.4	83.0029	229.088	0.3689	358.203	1220.33	182.009	560.73	14.0183	455.501	697.593	382.359	1015.59	2.2134	960.686	0	0	2049.25	79.6827	12.9116	852.163	0	0	443.479	121	154.201
TCGA-BQ-5891-01A-11R-1592-07	Tumor	KIRP	1054.78	1.944	2787.2	635.701	1756.58	54.4331	645.699	555.44	436.298	175.797	1083.11	549.76	2.2218	893.147	174.964	803.444	847.879	945.914	432.41	937.027	1176.98	3258.77	24.9948	156.912	118.309	173.019	833.993	171.739	671.249	35.5481	797.24	1149.48	343.77	1373.05	0.8332	1388.29	0	0	1874.89	111.921	1.6663	1685.76	0	0	694.35	0.8332	183.295
TCGA-BQ-5891-11A-01R-1592-07	Normal	KIRP	477.34	4.8994	299.213	474.541	1090.11	172.528	280.315	635.881	978.828	172.179	232.444	129.326	5.2493	4423.1	316.361	454.593	361.855	477.34	1046.37	1750.48	969.029	3567.45	37.0954	199.125	0.6999	341.907	1107.96	134.73	578.478	15.0481	447.552	598.075	423.972	992.826	2.4497	1037.42	0.35	0	2135.08	92.7384	4.1995	923.885	0	0	354.527	94.8381	159.58
TCGA-BQ-5894-01A-11R-1592-07	Tumor	KIRP	105.586	5.3202	462.451	245.959	3458.56	2.4555	488.234	490.051	1467	5.3202	1518.72	993.567	2.4555	1644.77	663.393	2027.42	255.781	476.366	1512.58	1779.01	1465.93	7870.27	327.808	198.895	89.2163	76.9388	700.634	137.508	744.833	89.2163	769.163	819.726	403.712	785.758	0	562.812	0	0	1318.6	70.3908	17.1885	661.346	0	0	745.734	0.8185	72.8463
TCGA-BQ-5894-11A-01R-1592-07	Normal	KIRP	378.605	11.8694	405.083	460.169	701.818	237.084	234.65	840.712	1363.99	193.259	207.259	170.068	4.8695	2459.71	270.562	400.517	473.56	375.865	747.166	1648.63	780.339	2846.53	16.7389	190.824	0.913	271.171	1290.12	124.173	480.864	6.3912	496.498	758.122	408.455	916.686	7.913	887.858	0	0	2107.59	43.2169	6.0869	852.469	0	0.3043	377.256	178.346	132.694
TCGA-BQ-7044-01A-11R-1965-07	Tumor	KIRP	364.513	2.9787	212.974	379.034	2944.03	104.625	492.223	494.387	1150.13	398.023	1558.58	946.685	5.9573	2029.96	377.917	843.333	293.398	584.189	259.888	1760.02	1264.81	5551.1	13.0316	174.624	8.936	209.251	459.83	159.731	663.124	8.936	541.006	1483.74	462.884	1663.95	4.8403	1207.25	0.3723	0	1718.69	83.4024	13.7763	1634.17	0	0	410.928	45.0522	90.4768
TCGA-BQ-7044-11A-01R-1965-07	Normal	KIRP	239.68	5.476	307.919	338.248	830.244	107.835	400.168	644.149	444.398	208.509	236.605	150.535	14.3218	3268.74	403.117	607.414	380.371	438.922	540.017	1310.87	1050.97	4390.06	99.4103	187.447	2.1061	280.118	802.864	173.547	390.059	10.5307	409.663	665.965	425.194	996.209	1.6849	939.579	0.8425	0	824.768	110.784	10.1095	858.888	0	0	404.621	146.588	114.996
TCGA-BQ-7045-01A-31R-1965-07	Tumor	KIRP	32.596	6.9849	518.044	355.064	4564.61	31.4319	520.372	570.85	1456.34	214.203	792.782	269.36	3.4924	977.881	330.617	1533.18	316.647	356.228	504.075	1579.74	864.959	3476.14	223.516	96.624	12.8056	422.584	739.232	129.22	717.113	13.9697	638.382	981.374	452.154	1742.72	0	925.751	0	0	987.194	81.4901	9.3132	3005.82	0	0	373.679	8.149	79.1618
TCGA-BQ-7045-11A-01R-1965-07	Normal	KIRP	294.899	22.7175	606.944	450.922	1526.79	85.7265	303.043	665.701	1489.67	147.45	248.178	87.8911	4.715	2576.51	363.052	762.966	318.045	486.927	848.813	2035.58	980.712	3366.91	90.4415	229.319	1.7145	374.196	1241.32	144.968	618.088	22.7175	501.942	1038.15	397.865	931.419	2.5718	856.404	0	0	2519.93	54.4363	6.4295	1120.45	0	0	350.124	62.1517	117.874
TCGA-BQ-7046-01A-11R-1965-07	Tumor	KIRP	148.412	7.1124	771.93	216.69	2251.78	73.9687	303.461	729.488	1536.51	189.189	818.852	359.592	4.2674	918.919	302.039	1215.74	202.94	374.585	952.584	1344.24	782.836	3412.99	2.845	174.016	4.7416	327.643	579.422	215.268	679.943	6.6382	1017.99	1473.21	320.716	1209.1	0	881.868	0	0	1495.97	248.933	7.1124	1176.39	0	0	775.467	21.8113	109.531
TCGA-BQ-7046-11A-01R-1965-07	Normal	KIRP	457.582	3.8427	380.727	402.601	802.542	138.339	334.91	899.903	692.001	216.08	220.219	87.4727	21.8741	3344.96	302.986	348.212	293.822	410.582	814.662	1964.82	913.982	3766.48	20.3961	242.684	1.7736	352.054	1078.04	113.213	560.154	4.4339	371.688	649.128	443.213	835.649	4.4339	1067.71	0.5912	0	1665.68	91.339	4.4339	674.549	0	0	344.996	286.137	136.27
TCGA-BQ-7051-01A-12R-1965-07	Tumor	KIRP	69.6203	0	2974.09	342.563	1178.4	185.522	382.12	681.574	1104.87	214.399	3084.23	2024.14	1.7801	3352.45	291.535	112.935	335.641	839.003	583.861	1108.19	1230.42	3511.27	1.7801	129.154	10.087	11.2737	1089.79	224.684	1112.74	6.1313	768.732	1878.56	354.505	1927.61	0.1978	956.515	0	0	2803.4	190.269	2.5712	345.332	0	0	598.578	7.1203	144.779
TCGA-BQ-7051-11A-02R-1965-07	Normal	KIRP	644.014	6.3854	1024.4	502.623	1249.71	120.41	391.334	671.778	751.653	120.41	333.333	130.664	17.9399	3191.18	349.981	669.859	304.675	439.073	605.701	1771.49	933.789	3645.76	61.1174	215.887	1.5203	379.78	1213.23	122.803	869.935	10.3383	408.471	764.12	529.703	794.831	0.6081	997.926	0	0	1937.21	90.6119	6.6895	996.427	0	0	456.526	275.789	197.643
TCGA-BQ-7055-01A-11R-1965-07	Tumor	KIRP	350.486	4.574	110.921	508.862	1012.58	0	359.062	594.305	328.759	0.5718	159.52	105.718	32.5901	3150.37	444.826	703.831	769.011	329.903	916.524	1109.21	911.378	2517.44	50.8862	246.427	0.5718	452.258	658.662	148.656	477.416	9.7198	483.556	463.122	505.803	678.102	0	690.4	0	0	2182.96	72.0412	2.287	548.885	0	0	343.631	55.4603	129.788
TCGA-BQ-7055-11A-01R-1965-07	Normal	KIRP	865.768	3.0351	497.38	402.912	944.681	47.0444	380.908	729.833	297.442	82.707	232.342	93.899	26.1779	5096.73	369.905	482.964	323.24	476.135	1038.01	1676.52	882.461	3816.28	47.0444	194.627	0	312.238	1212.91	184.004	634.34	6.0702	403.697	603.23	507.427	827.07	0	1174.25	0.3794	0	1525.15	152.135	5.3115	475.755	0	0	377.747	228.772	185.522
TCGA-BQ-7059-01A-11R-1965-07	Tumor	KIRP	218.111	13.1763	788.057	418.839	3058.31	73.1707	487.524	725.719	2058.03	222.596	479.675	232.29	13.737	1005.61	497.897	1509.95	218.952	450.519	1792.26	1998.6	1159.52	4319.32	34.4828	206.616	4.7659	493.412	776.002	261.004	744.043	37.2862	395.287	1216.71	347.494	1211.94	1.9624	901.505	0.2803	0	1592.94	100.645	26.9134	2139.61	0	0	447.16	31.1186	91.3933
TCGA-BQ-7059-11A-01R-1965-07	Normal	KIRP	579.068	5.5774	579.396	392.06	1161.75	180.774	346.785	840.345	736.174	220.8	268.701	131.234	15.0919	3021	366.142	601.378	320.21	464.239	1077.1	1692.26	938.648	3692.59	72.5066	249.672	1.3123	339.567	1014.11	186.066	532.808	12.1391	396.998	837.598	428.432	867.454	8.8583	1023.35	0	0	1790.03	106.955	6.2336	1108.6	0	0	404.065	235.892	189.632
TCGA-BQ-7061-01A-11R-1965-07	Tumor	KIRP	322.75	4.3141	372.093	452.983	1863.7	94.6411	355.106	758.428	982.541	194.675	809.111	544.704	1.3482	229.188	394.473	284.462	564.072	719.919	955.039	1307.72	812.673	4573.51	31.547	266.397	1.8874	334.344	900.573	150.455	1017.32	15.3691	508.713	992.248	370.696	1364.88	0	880.197	0	0	2333.94	134.816	11.0549	1111.96	0	0	464.202	1.6178	133.738
TCGA-BQ-7061-11A-01R-1965-07	Normal	KIRP	239.374	2.7343	764.604	661.944	1474.52	0.4971	305.991	507.445	83.2712	1.4914	574.198	140.736	10.44	4442.46	441.71	1034.3	268.705	523.987	663.435	1078.55	907.532	3727.82	247.576	236.391	3.2314	323.39	824.012	276.411	386.03	14.9142	481.904	784.489	412.274	705.692	0.2486	745.928	0.4971	0	1362.66	118.568	30.8228	418.096	0	0	743.915	6.96	151.628
TCGA-DZ-6131-01A-11R-1965-07	Tumor	KIRP	479.295	43.8813	755.871	409.147	1261.43	1.2361	444.994	681.938	492.936	1.5451	299.444	164.4	11.4339	779.975	458.591	1116.81	433.869	600.124	980.841	1164.4	1293.26	5120.52	68.9122	229.295	1.8541	496.292	1121.14	151.422	564.586	41.4091	1128.72	522.559	384.141	956.119	0	981.693	0	0	1486.4	308.405	4.3263	1961.06	0	0	602.8	42.0272	135.661
TCGA-DZ-6131-11A-01R-1965-07	Normal	KIRP	647.793	1.6653	278.518	400.916	1109.91	99.9167	365.945	639.117	221.066	129.892	221.982	190.308	11.2406	7133.22	245.629	418.401	355.121	518.734	917.152	2014.15	848.46	4761.03	92.0067	142.381	1.249	311.407	1173.61	139.883	385.096	5.4122	531.162	410.908	485.512	998.335	3.7469	1014.68	0.4163	0	1998.75	189.425	9.5754	285.179	0	0	395.916	26.6445	165.279
TCGA-DZ-6132-01A-11R-1965-07	Tumor	KIRP	170.739	23.802	3715.96	313.234	2999.37	50.4602	425.262	839.927	1621.86	66.6455	248.81	106.176	6.0298	1201.21	360.203	1856.24	331.323	649.635	1221.52	1620.76	1118.69	3875.59	6.0298	214.218	1.5868	600.762	849.572	265.313	576.96	86.3218	606.227	1201.21	388.362	1047.92	0	836.446	0	0	1741.67	109.806	19.9937	1246.27	0	0	549.959	5.0778	95.2079
TCGA-DZ-6132-11A-01R-1965-07	Normal	KIRP	433.7	13.8482	713.812	396.248	2113.11	89.6986	455.102	694.5	683.598	118.654	476.954	126.667	20.1428	2296.28	514.272	962.45	283.573	495.703	1277.18	1616.46	1139.64	4959.86	171.214	267.522	1.5737	364.774	1111.95	180.656	633.241	48.154	529.064	1003.68	373.87	831.207	1.2589	1034.01	0	0	1773.83	125.263	22.346	1122.02	0	0	435.413	27.0669	145.406
TCGA-DZ-6133-01A-11R-1965-07	Tumor	KIRP	322.307	1.8378	448.656	261.429	1512.06	249.943	326.671	1099.8	1510.81	300.023	340.685	203.843	6.8918	3213.88	328.279	699.288	276.131	926.947	3343.9	1592.46	837.124	3453.94	88.6745	208.362	4.3648	163.795	871.123	241.672	1454.17	10.7972	745.38	1768.21	303.503	2048.7	0	1034.12	0.2297	0	2375.6	191.822	2.2973	798.53	0	0	754.983	70.0666	198.254
TCGA-DZ-6133-11A-01R-1965-07	Normal	KIRP	544.084	9.7965	531.274	385.456	1033.16	143.18	360.965	678.896	589.299	191.786	236.496	129.378	11.6805	3500.38	318.387	326.3	310.851	535.041	1038.81	2058.03	831.952	4113.79	34.2879	218.538	1.8839	296.157	1136.4	112.231	564.431	18.4627	414.51	630.746	453.93	1038.81	1.8839	1103.61	0	0	1852.68	82.8937	4.8983	879.427	0	0	363.745	216.277	149.962
TCGA-DZ-6134-01A-11R-1965-07	Tumor	KIRP	165.108	21.1945	948.518	429.646	2509.58	79.0214	347.485	613.975	1890.5	114.346	564.401	258.622	1.3083	1908.55	299.078	1460.06	282.07	509.714	1106.56	1506.9	826.846	3609.34	364.493	145.745	3.1399	434.879	841.499	256.647	747.825	23.0261	759.325	1057.63	313.555	909.269	0	1039.59	0.2617	0	2209.46	122.195	10.7281	1463.99	0	0	606.756	77.7131	128.214
TCGA-DZ-6134-11A-01R-1965-07	Normal	KIRP	367.856	11.1239	813.962	428.462	1529.34	128.117	373.226	527.975	919.977	250.096	351.362	119.022	13.0418	2528.19	329.881	765.631	248.562	492.137	900.652	1867.66	1009.97	4211.74	70.9628	228.999	2.3015	398.542	1148.06	134.499	668.968	18.0284	429.939	968.93	424.891	622.938	0	1000.55	0	0	1902.57	75.5658	8.4388	863.445	0	0	477.741	142.309	123.897
TCGA-GL-6846-01A-11R-1965-07	Tumor	KIRP	6.5833	2.3041	947.663	318.96	2192.23	120.474	322.581	808.506	734.694	174.786	363.397	153.585	2.9625	898.617	398.947	974.654	515.8	558.262	864.714	2387.76	866.359	4063.53	63.5286	153.72	1.975	276.827	1069.78	229.756	503.292	12.5082	798.226	1282.09	322.726	721.198	0	955.237	0	0	1908.16	299.868	8.5583	1466.1	0	0	703.078	36.5372	134.299
TCGA-GL-6846-11A-01R-1965-07	Normal	KIRP	314.568	6.4824	359.945	391.675	949.846	128.284	347.663	680.116	692.19	189.014	224.838	140.369	2.3883	4505.29	325.486	321.733	304.674	444.217	764.586	1892.53	799.045	4027.64	33.0945	204.708	1.0235	321.733	1091.78	117.366	451.382	7.8472	404.012	512.453	420.14	669.055	1.0235	1005.91	0.3412	0	1731.83	80.8598	5.8001	813.374	0	0	366.267	139.543	126.919
TCGA-GL-7966-01A-11R-2204-07	Tumor	KIRP	89.7239	2.3006	1483.51	693.251	1061.73	1.5337	498.85	344.62	827.454	1.1503	1574.91	1126.17	23.0061	1671.4	476.61	2049.85	377.301	716.641	1785.66	754.601	1019.56	6570.94	274.923	221.626	17.638	88.1902	1149.92	152.607	743.865	122.316	1060.43	487.347	351.192	1003.45	0.3834	464.705	0	0	2875.77	125.383	27.9908	475.844	0	0	971.917	0	165.261
TCGA-GL-7966-11A-01R-2204-07	Normal	KIRP	618.562	6.4378	917.382	437.768	1636.8	49.8927	350.858	723.063	497.854	81.0086	347.639	118.691	52.0386	3692.6	420.064	1144.85	360.515	586.91	708.154	1404.51	986.052	4130.9	135.73	169.528	0.5365	513.412	1483.91	267.167	430.794	20.3863	590.113	1232.3	427.098	886.266	0.5365	897.731	0	0	1906.12	172.21	20.9227	831.009	0	0	655.467	3.2189	202.253
TCGA-GL-A59R-01A-11R-A26U-07	Tumor	KIRP	96.4401	7.1197	918.447	297.735	2236.25	153.398	543.689	829.767	834.304	482.201	380.582	238.427	3.8835	1302.27	286.084	1091.91	267.961	388.349	730.097	2056.31	1302.27	3568.28	116.505	279.612	3.2362	244.013	779.288	146.926	702.265	13.5922	660.026	1225.24	443.56	1234.3	0	1445.12	0	0	708.091	272.492	5.8252	1926.86	0	0	531.612	25.89	193.528
TCGA-GL-A59R-11A-11R-A26U-07	Normal	KIRP	309.783	2.038	614.81	343.75	1258.15	17.663	357.337	454.667	75.4076	8.8315	240.489	133.152	18.3424	4294.84	222.147	539.402	237.772	356.658	565.897	1794.84	914.402	4626.36	463.315	252.717	2.038	271.739	948.37	136.549	374.321	6.1141	527.296	491.168	564.477	648.777	0	1184.63	0.6793	0	814.538	216.033	31.9293	489.81	0	0	411.902	14.2663	204.484
TCGA-GL-A9DE-01A-11R-A37K-07	Tumor	KIRP	110.623	0.439	244.952	467.954	1255.49	243.196	401.229	729.71	1407.37	410.448	523.156	380.619	0.439	201.054	438.543	209.833	454.785	435.031	1017.56	1562.34	895.961	3133.89	22.3881	251.097	0.439	370.5	653.205	199.298	1330.55	21.5101	543.393	1590.87	462.252	880.158	0	1122.21	0	0	1748.02	111.94	5.2678	1582.09	0	0	348.582	1.7559	170.325
TCGA-GL-A9DE-11A-11R-A37K-07	Normal	KIRP	399.372	1.1769	386.426	390.349	1354.26	16.8694	361.318	478.901	99.6469	20.7925	309.082	152.644	21.5771	5907.41	276.971	500.981	217.732	453.511	859.16	1659.08	905.845	4132.6	391.134	215.379	1.9616	234.209	981.169	196.155	389.565	5.4923	533.731	556.297	597.74	511.573	0.3923	1173.28	0.7846	0	1127.11	295.41	51.3927	299.725	0	0	406.375	7.4539	284.425
TCGA-P4-A5E8-01A-11R-A28H-07	Tumor	KIRP	245.421	9.5238	583.883	437.363	2404.4	1.4652	720.879	205.443	197.575	3.663	1046.79	632.081	1.4652	864.469	605.128	1323.81	208.059	389.011	830.769	720.879	654.945	4628.57	484.249	193.407	8.7912	18.315	775.824	96.7033	864.469	122.344	575.773	665.934	117.216	677.656	0	736.007	0	0	849.817	49.0842	21.2454	956.777	0	0	519.685	2.9304	181.685
TCGA-P4-A5E8-11A-12R-A28H-07	Normal	KIRP	209.189	0.9775	602.15	421.31	1436.95	4.8876	424.242	574.34	135.875	11.7302	240.469	100.694	14.6628	2571.85	384.164	474.096	143.695	429.13	496.579	1459.43	1081.13	5193.55	403.715	199.413	1.955	332.356	607.038	175.953	391.984	5.8651	440.108	564.027	498.289	904.203	2.9326	930.489	0.9775	0	551.32	148.583	23.4604	703.812	0	0	385.494	57.6735	135.875
TCGA-P4-A5ED-01A-11R-A28H-07	Tumor	KIRP	88.573	37.7255	269.546	150.902	2580.65	0	1558.78	735.604	2030.45	0	119.738	56.3149	788.956	3379.44	415.528	1188.08	253.144	331.329	1066.16	1757.24	1848.55	4509.02	1476.22	266.266	13.6687	285.949	665.391	105.522	507.928	35.5385	288.808	745.763	486.058	729.907	0	1303.85	0	0	174.412	229.087	96.7742	4089.67	0	0	251.498	24.0569	225.806
TCGA-P4-A5ED-11A-11R-A28H-07	Normal	KIRP	255.923	0.4287	571.433	527.279	1062.27	8.5736	328.799	641.077	89.1658	9.8597	274.755	139.373	3.0008	4959.85	275.214	592.867	328.37	566.289	589.866	1361.06	940.099	4092.2	99.0255	186.905	0.8574	363.951	1069.56	181.332	472.836	4.7155	598.075	482.267	516.099	1121.86	0	893.532	0	0	1087.57	144.466	10.2884	323.226	0	0	433.089	3.8581	181.761
TCGA-Y8-A8RY-01A-11R-A37K-07	Tumor	KIRP	260.935	23.7557	1252.26	268.477	2251.89	143.288	524.51	762.888	1239.82	235.671	348.873	222.696	10.9351	1492.84	279.035	1635.74	248.115	549.397	1500.38	1952.49	1249.25	3252.64	75.7919	214.178	0	262.066	930.995	181.75	729.638	24.8869	506.075	1399.32	437.379	490.95	0	1491.99	0	0	790.724	414.781	12.4434	1625.57	0	0	491.045	40.3469	293.741
TCGA-Y8-A8RY-11A-11R-A37K-07	Normal	KIRP	239.872	2.8831	583.001	512.034	1281.53	2.0182	328.671	508.661	73.8067	0	345.104	130.889	6.3428	7282.65	382.584	593.914	311.372	636.295	892.6	1417.61	925.467	4583.8	203.545	225.168	0.5766	322.04	1053.19	195.761	420.641	5.4778	555.537	590.454	509.027	1097.88	0	1091.77	0	0	1355.62	182.787	13.2622	301.281	0	0	618.668	4.0363	218.826
TCGA-BL-A13J-01A-11R-A10U-07	Tumor	BLCA	740.587	10.4112	2821.45	533.056	2804.79	0	862.051	428.874	450.46	0	2395.05	220.753	56.9148	312.337	97.8657	217.248	297.762	2182.2	269.304	855.804	937.706	5141.07	12800.3	84.6781	24.2929	479.611	1717.16	83.984	195.037	15.9639	603.248	328.995	309.179	1038.35	0	799.327	0	0	621.204	186.014	85.3722	608.711	0	0	125.039	0.6941	137.428
TCGA-BL-A13J-11A-13R-A10U-07	Normal	BLCA	311.267	17.7024	1672.87	1227.36	1190.48	0	264.06	708.494	217.592	0	1497.33	1169.88	2.2128	1207.45	361.424	598.193	679.329	603.356	823.729	1338.74	697.031	5847.69	33.9296	467.638	0	475.751	1312.19	101.789	401.991	2.9504	810.562	448.46	690.385	725.06	0	564.374	0	0	1679.51	176.286	11.8016	1793.1	0	0	291.846	5.1632	196.201
TCGA-BT-A20N-01A-11R-A14Y-07	Tumor	BLCA	174.431	4.3337	1177.14	161.43	806.067	0	515.168	374.225	603.467	0.5417	726.977	122.118	5.4171	189.057	61.2134	74.2145	177.681	765.981	794.149	771.939	924.16	10171.7	5978.33	50.9209	24.9187	388.949	1457.75	19.5016	625.677	8.6674	899.409	266.522	240.477	421.993	0	459.382	0	0	790.899	195.016	98.5915	556.88	0	0	81.8147	4.3337	63.3803
TCGA-BT-A20N-11A-11R-A14Y-07	Normal	BLCA	309.711	21.8723	1692.91	1199.48	1004.37	0	216.973	433.561	207.716	0	947.507	502.703	0.8749	940.507	277.34	654.418	501.312	429.571	474.191	1258.09	579.178	4547.68	15.748	402.45	0	323.709	1516.19	125.109	403.325	5.2493	812.607	403.325	568.224	516.186	0	515.197	0	0	2039.37	124.234	12.2485	1390.2	0	0	312.747	1.7498	150.481
TCGA-BT-A20Q-01A-11R-A14Y-07	Tumor	BLCA	1017.87	5.6444	161.806	332.079	3471.78	0	1133.11	848.349	783.161	0	2440.92	224.553	940.263	612.418	500.47	1879.59	313.735	836.783	498.589	2412.98	1371.12	5851.36	10940.3	158.984	682.502	319.379	1556.91	190.969	436.03	8.4666	930.047	620.884	285.903	713.076	0	644.826	0	0	891.345	113.358	45.1552	1744.12	0	0	717.422	0.4704	95.0141
TCGA-BT-A20Q-11A-11R-A14Y-07	Normal	BLCA	255.3	1.7668	1566.25	1409.89	1053.89	0	196.113	610.035	62.7208	0	2022.08	956.44	0	1235.87	382.509	464.664	527.385	509.717	674.912	1555.65	752.65	5337.46	63.6042	643.11	1.7668	478.799	1091.87	154.594	418.728	3.5336	941.696	417.844	683.534	515.018	0	615.141	0	0	1759.72	190.813	25.6184	2263.25	0.8834	0.8834	288.869	3.5336	174.912
TCGA-BT-A20R-01A-12R-A16R-07	Tumor	BLCA	932.38	2.6008	4374.85	518.422	1504.55	0.8669	696.142	278.916	472.206	0	2666.32	123.255	56.7837	1988.73	240.572	1439.53	155.18	1566.97	409.189	1260.51	1129.17	4939.32	212.397	143.91	9.5362	389.25	1700.91	224.101	238.838	44.6467	823.364	1190.72	278.284	461.205	0	412.453	0	0	861.292	367.144	45.0802	1676.2	0	0	518.019	0	87.9931
TCGA-BT-A20R-11A-11R-A16R-07	Normal	BLCA	453.502	7.1231	1615.75	1106.85	1348.24	0	120.301	305.774	77.1666	0	612.655	364.543	1.5829	1240.6	219.232	781.163	395.33	379.501	536.605	865.057	545.706	4406.81	16.6205	357.736	1.9786	283.34	1580.93	130.59	307.479	9.1017	1030.89	382.667	459.05	461.812	0	465.706	0	0	2293.63	104.076	17.412	1675.5	0	0	284.792	1.1872	100.514
TCGA-BT-A20U-01A-11R-A14Y-07	Tumor	BLCA	82.256	7.1811	817.338	230.447	2557.12	2.6113	648.256	855.45	1665.36	11.7509	5093.75	1442.62	11.7509	2156.28	345.345	848.021	297.036	515.732	1431.65	1419.24	1616.4	9308.64	18967.8	145.58	125.343	426.295	1418.59	108.369	330.33	17.6263	742.726	562.736	338.777	684.161	0	934.892	0	0	1231.88	90.7428	9.1396	1519.78	0	0	502.611	0	127.301
TCGA-BT-A20U-11A-11R-A14Y-07	Normal	BLCA	135.659	5.4264	919.38	1076.74	1368.22	0	565.116	1165.74	1045.15	0.7752	5320.88	1320.04	5.4264	2520.16	351.163	660.465	229.457	940.31	724.806	2044.96	1003.1	5708.53	32694.6	174.419	28.6822	233.333	1175.19	116.279	386.046	4.6512	441.69	753.488	362.829	453.488	0.7752	734.403	0	0	435.659	83.7209	26.3566	758.139	0	0	495.574	2.3256	86.8217
TCGA-BT-A20W-01A-21R-A14Y-07	Tumor	BLCA	330.563	6.3939	1033.89	204.604	1582.48	0.6394	1147.7	606.125	646.419	0	790.697	132.353	50.5115	700.767	353.581	447.57	228.9	2060.74	954.604	1813.94	1587.6	8700.13	4601.66	126.599	68.4143	537.084	1588.24	168.798	267.903	3.8363	459.277	535.166	300.595	636.189	0	663.945	0	0	640.026	525.575	39.0026	236.573	0	0	447.922	0.6394	187.98
TCGA-BT-A20W-11A-11R-A14Y-07	Normal	BLCA	272.329	18.0822	899.178	520.548	1560	0	533.699	617.244	747.397	0	1082.82	112.373	9.3151	1584.11	410.411	1894.79	292.603	752.329	586.301	1750.68	1080.55	6602.19	4153.42	213.699	712.329	428.493	1173.15	207.671	351.233	15.3425	613.951	501.918	320.866	581.37	1.0959	549.386	0	0	1055.89	146.849	13.6986	920.548	0	0	569.49	1.6438	94.2466
TCGA-BT-A2LA-01A-11R-A18C-07	Tumor	BLCA	244.196	1.7632	1104.32	222.451	1082.28	13.2236	1576.26	558.055	726.262	75.5216	658.748	389.694	116.662	579.783	401.117	59.6532	127.241	1177.2	665.295	1446.08	2632.97	12196	119.306	675.58	7.9342	749.633	1243.9	78.754	674.993	378.49	1045.16	237.438	705.533	578.901	0.2939	1868.4	0	0.2939	2554.51	300.911	473.993	808.992	0	1.7632	456.147	3.8202	238.907
TCGA-BT-A2LA-11A-11R-A18C-07	Normal	BLCA	829.536	5.9072	668.354	418.565	1976.79	0	1119.83	662.941	872.152	0	2045.15	115.19	11.8143	1502.53	476.371	763.291	124.051	990.717	396.202	2299.16	1529.11	6926.58	15662.4	112.658	3073.84	594.515	960.76	327.426	312.236	7.5949	353.954	912.236	380.958	846.413	0.4219	695.346	0	0	338.819	151.477	17.7215	442.616	0	0	517.721	4.2194	52.3207
TCGA-BT-A2LB-01A-11R-A18C-07	Tumor	BLCA	226.415	34.5319	1695.32	180.135	2384.83	0	1259.52	554.923	958.081	0	2751.43	136.251	22.4279	207.547	615.165	1143.47	110.36	1325.03	530.794	1459.24	985.76	13688.9	7190.1	225.703	315.771	532.574	1233.89	306.871	709.861	3.204	565.543	528.302	232.225	399.43	0.356	727.469	0	0	545.034	256.675	110.004	859.025	0	0	588.145	0	113.564
TCGA-BT-A2LB-11A-11R-A18C-07	Normal	BLCA	62.1521	17.6252	844.156	1206.86	1001.39	0	592.764	1086.38	1065.99	0.9276	11235.1	695.547	3.2468	982.375	384.508	1133.58	141.929	1000	726.345	1919.76	867.347	5266.7	48648	157.699	31.0761	173.006	1343.69	172.078	478.664	13.9147	432.129	1535.71	467.565	676.252	2.3191	709.202	0	0	562.152	41.744	12.5232	567.718	0	7.4212	410.7	0.9276	61.6883
TCGA-CU-A0YN-01A-21R-A10U-07	Tumor	BLCA	100.532	497.611	302.016	391.611	2134.3	0.8413	687.738	778.086	1030.13	2.9444	4693.65	740.258	5.8889	307.484	385.301	972.507	285.19	771.023	1975.72	1859.21	1416.28	22945.6	6675.47	171.619	71.5079	663.761	4100.35	128.714	288.135	79.0793	1190.65	522.428	470	665.444	0.8413	677.718	0	0	1097.44	480.365	17.6667	599.404	7.5714	0	608.006	0.4206	108.103
TCGA-CU-A0YN-11A-11R-A10U-07	Normal	BLCA	231.548	13.7482	1531.11	1179.45	1217.08	0	238.784	686.035	311.867	0	961.122	437.344	4.3415	951.519	372.648	540.521	459.479	581.766	667.149	1291.61	686.686	6395.08	52.822	471.056	1.4472	479.74	939.942	135.311	371.201	5.0651	1154.83	327.062	404.132	624.457	0	467.612	0	0	1591.9	151.23	44.1389	1665.7	0	0.7236	445.014	2.8944	133.14
TCGA-CU-A0YR-01A-12R-A10U-07	Tumor	BLCA	130.363	12.6513	578.658	274.477	862.486	1.1001	743.124	765.303	700.77	0	4546.13	1111.24	350.935	136.964	309.131	410.341	272.827	2064.91	845.434	1484.05	901.54	9184.82	2793.73	72.6073	682.618	436.744	1291.53	130.913	323.432	17.6018	736.084	231.573	221.733	395.49	0.5501	450.996	0	0	897.14	107.261	12.6513	270.627	0	0	406.491	0	71.5072
TCGA-CU-A0YR-11A-13R-A10U-07	Normal	BLCA	356.471	5.8824	1405.29	1018.82	2026.47	0	321.176	604.694	271.176	0	720	295.935	12.9412	1338.24	359.412	1399.41	506.471	470.588	597.059	1316.47	841.765	6437.65	1202.35	458.824	186.471	467.647	1251.18	196.471	351.176	10	744.012	578.823	573.453	1111.76	0	447.041	0	0	1027.65	152.353	20	1194.71	0	0	391.382	4.1176	179.412
TCGA-GC-A3BM-01A-11R-A22U-07	Tumor	BLCA	711.715	5.3144	1112.34	558.825	1960.18	0	1000.73	490.707	998.826	2.044	461.123	86.6649	61.3195	877.278	322.541	295.56	345.842	1266.04	1018.72	2372.25	2659.22	8958.38	6279.12	101.79	870.737	416.973	1443.05	144.714	694.955	4.4968	659.124	871.146	449.84	1059.6	0	1100.25	0	0	754.639	286.158	10.2199	522.442	0	0	272.165	2.4528	161.475
TCGA-GC-A3BM-11A-11R-A22U-07	Normal	BLCA	2116.81	13.4137	710.288	572.318	1710.57	0	613.198	498.294	703.262	0	1400.99	71.3034	22.9949	1794.24	375.584	1663.94	234.421	934.488	767.136	1801.91	1139.53	5192.38	11641.8	164.797	728.173	385.804	1453.79	330.233	343.647	13.4137	456.813	1101.2	472.68	894.886	0.6387	722.916	0	0	951.096	210.148	7.665	602.339	0	0	584.857	1.9162	111.781
TCGA-GC-A3WC-01A-31R-A22U-07	Tumor	BLCA	28.2776	23.1362	697.172	400.514	3503.86	6.6838	1123.91	984.211	3865.05	17.9949	4642.66	3794.7	23.6504	1699.74	873.008	1826.74	224.679	552.185	1687.4	2590.75	1887.4	6803.6	7781.49	201.542	1337.28	939.846	1311.05	83.8046	424.164	69.9229	607.887	1233.42	344.37	609.769	1.0283	1135.62	0	0	1455.01	292.545	17.4807	846.787	0	0	366.463	1.5424	278.663
TCGA-GC-A3WC-11A-11R-A22U-07	Normal	BLCA	384.257	9.9125	1119.53	783.673	2043.73	0	482.799	629.26	542.274	0	2349.22	491.545	20.9913	1274.05	520.7	1704.37	436.735	486.88	527.697	1573.18	901.458	6050.73	3689.8	422.74	2028.57	457.726	1222.16	224.49	301.458	8.7464	615.93	744.023	531.714	725.364	0	683.504	0	0	853.061	230.904	32.6531	1138.78	0	0	426.857	9.9125	144.606
TCGA-GC-A6I3-01A-11R-A31N-07	Tumor	BLCA	125.327	8.0856	981.726	109.156	2535.51	0	1435.87	540.799	806.801	0	1055.79	165.081	6.0642	261.434	512.088	348.355	82.2036	2749.78	615.179	1488.42	2858.26	19490.3	7213.7	101.744	7.4118	228.418	644.153	161.038	192.707	12.8022	339.905	1121.2	458.197	402.259	0.6738	735.446	0	0	336.226	448.751	147.562	374.633	0.6738	0	271.979	2.0214	88.9416
TCGA-GC-A6I3-11A-11R-A31N-07	Normal	BLCA	88.9774	33.2005	549.801	152.058	1800.8	1.328	1419.65	580.505	754.316	14.6082	1041.52	49.1368	127.49	374.502	270.916	955.511	90.3054	763.612	713.147	791.501	1265.6	10336	5572.38	122.178	1019.92	160.691	367.862	141.434	223.772	3.3201	404.396	710.491	320.711	302.789	1.992	646.454	0.664	0	217.131	64.409	39.1766	1079.68	11.2882	0	209.827	1.328	57.1049
TCGA-GD-A2C5-01A-12R-A180-07	Tumor	BLCA	1650.7	2.7992	730.981	327.902	1310.01	0.3999	1226.43	884.675	416.275	0	979.63	67.2518	99.1702	663.401	319.504	301.909	207.538	4317.5	761.372	2861.14	1959.41	7931.62	2063.38	115.965	41.5875	237.929	1149.66	198.74	199.94	10.3969	827.084	758.173	403.831	357.893	0.7998	497.507	0	0	440.668	316.305	19.5941	494.652	0	0	483.447	1.1996	101.969
TCGA-GD-A2C5-11A-11R-A180-07	Normal	BLCA	763.955	9.1707	590.909	341.707	1474.08	0.7974	633.573	1131.1	950.159	0.7974	1191.17	79.1826	27.9107	2179.03	557.815	1020.73	261.164	1000	1500	1446.17	1695.77	6475.28	10636	210.128	473.286	445.774	1122.81	345.295	311.005	13.5566	1200.69	725.279	319.175	447.767	0	865.132	0	0	614.035	203.349	19.1388	711.722	0	0	637.073	3.1898	111.244
TCGA-GD-A3OP-01A-21R-A220-07	Tumor	BLCA	1382.57	6.4093	730.352	489.852	1726.54	0	920.494	402.381	941.367	0	1362.32	111.189	73.8593	2079.96	460.552	1653.9	236.838	1462.54	672.364	1319.4	1564.78	6426.67	3286.13	166.336	1511.06	644.59	1402.72	410.203	345.185	18.007	778.212	600.946	326.992	788.036	0.3052	908.109	0	0	1023.35	249.962	26.2475	238.059	0	0	685.643	2.1364	165.726
TCGA-GD-A3OP-11A-11R-A220-07	Normal	BLCA	764.868	15.813	793.4	750.43	2157.1	0	910.622	717.071	2035.55	0.6875	5341.97	286.384	79.4087	1956.34	923.341	4656.24	180.474	871.433	581.987	2452.05	1438.98	5429.7	23316.6	185.287	13390.9	367.137	1150.57	399.45	319.01	14.438	493.922	1239.6	337.401	615.332	1.7188	911.207	0	0	754.555	137.504	35.7511	442.42	0	0	880.065	2.0626	84.2214
TCGA-GD-A3OQ-01A-32R-A220-07	Tumor	BLCA	674.539	6.619	1475.14	358.932	1689.36	0.3009	793.08	784.226	1496.8	0.3009	3231.53	234.602	71.305	2053.7	843.625	3536.97	168.184	1344.57	790.372	1660.47	1455.28	9022.34	10270.6	98.3829	702.52	647.462	1078.9	390.523	308.988	68.2964	451.863	840.617	266.386	458.518	0	546.627	0	0.3009	1329.82	112.523	29.4848	1578.64	0	0	1383.54	0	61.3765
TCGA-GD-A3OQ-11A-21R-A220-07	Normal	BLCA	1475.59	17.9949	891.416	708.135	1851.15	0	607.829	747.47	1232.99	0	1557.54	191.156	53.6516	2895.85	395.889	1335.96	336.572	782.447	1280.64	1425.27	1194	4272.47	6278.24	222.271	763.785	649.151	1613.55	353.567	373.895	14.3293	645.056	865.09	368.806	833.766	0.3332	826.848	0	0	1469.59	212.94	26.3259	740.459	0	0	769.564	1.333	181.282
TCGA-K4-A3WV-01A-11R-A22U-07	Tumor	BLCA	241.01	2.1216	1131.64	221.492	1596.69	1.6973	919.487	1034.26	421.767	10.1835	2343.06	324.175	89.1058	1948.87	496.871	731.091	111.594	1668.4	555.85	5004.77	2329.48	6189.46	7210.35	274.106	87.8328	364.485	1377.74	123.051	157.42	1.6973	954.123	1084.97	1117.57	703.087	0.4243	985.034	0	0	526.997	793.89	69.5874	57.2823	0.8486	0	441.332	0	131.961
TCGA-K4-A3WV-11A-21R-A22U-07	Normal	BLCA	1435.92	4.7269	612.92	510.504	2503.68	0	951.681	895.735	1682.25	0	1706.28	130.94	113.445	1829.83	560.924	1436.97	219.538	1269.96	1311.97	1902.84	1794.12	5352.94	8437.5	163.865	49.895	835.609	1258.93	386.555	655.987	6.8277	386.46	791.492	468.482	1507.35	0	955.851	0	0	675.945	223.214	22.0588	296.744	0	0	637.563	1.5756	152.836
TCGA-K4-A54R-01A-11R-A26T-07	Tumor	BLCA	120.23	18.2702	1475.17	164.432	3998.82	0	1092.09	451.216	511.566	2.3574	2347.43	200.725	438.485	39.4873	1040.81	2155.3	108.443	2596.14	496.243	2400.47	1620.75	8572.86	5364.96	218.064	4.1255	386.622	930.603	208.045	189.775	5.8936	768.882	470.311	316.216	271.696	0	396.9	0	0	559.894	355.975	61.2936	724.326	0	0	712.875	1.7681	74.2596
TCGA-K4-A54R-11A-11R-A26T-07	Normal	BLCA	1581.84	24.4922	1080.65	1086.02	1709.08	0	722.82	486.183	598.566	0	4132.6	140.382	20.3106	1611.11	381.72	1519.12	99.7611	488.053	727.001	1869.77	1283.15	5676.22	14455.8	173.238	7658.3	536.44	1351.85	199.522	537.037	8.9606	411.505	867.981	387.509	575.866	0	566.936	0	0	909.199	145.161	7.7658	400.239	0	0	495.048	0	135.006
TCGA-K4-A5RI-01A-11R-A28M-07	Tumor	BLCA	181.421	2.9881	852.891	371.379	1141.03	0.8537	842.646	487.318	942.108	0.8537	4199.66	1868.88	28.6005	1111.15	265.088	303.506	173.737	409.371	650.554	898.567	1382.21	7617.11	7285.43	145.99	469.987	236.487	1149.14	79.8252	526.761	5.5493	1021.05	470.84	242.861	522.919	0	843.995	0	0	450.777	203.618	22.1974	1337.82	0	0	476.817	2.1344	107.999
TCGA-K4-A5RI-11A-11R-A28M-07	Normal	BLCA	301.019	93.586	982.17	401.841	2371.49	0	773.29	512.75	917.529	0	1275.93	181.441	13.0249	889.067	464.071	1647.4	256.155	404.735	701.895	1436.59	1326.12	6103.35	4560.15	211.292	2190.59	408.112	994.231	118.671	462.141	13.9897	441.813	582.259	397.972	495.909	0	683.988	0	0	455.87	70.4307	32.3209	1430.8	0	0	425.16	12.06	96.9628
TCGA-BC-A10Q-01A-11R-A131-07	Tumor	LIHC	4.6085	13.3646	27.651	440.572	910.639	18.8948	533.203	353.744	1793.63	93.5525	347.942	133.573	2.7651	499.561	217.521	122.586	417.53	550.255	294.022	2256.78	1035.53	3357.75	0.9217	84.3355	35.4854	301.396	1014.33	107.378	336.42	29.9552	362.237	317.525	291.962	806.948	5.991	997.878	0	0	890.362	286.649	12.9038	2329.13	0	0	308.58	0.9217	111.987
TCGA-BC-A10Q-11A-11R-A131-07	Normal	LIHC	121.063	16.7323	518.701	370.079	777.559	52.1654	208.661	267.205	1295.28	568.898	102.362	106.299	0.9843	822.835	407.48	1062.99	314.961	808.071	231.299	1813.98	1387.8	2341.54	46.2598	100.394	4.9213	145.669	815.945	59.0551	1852.36	19.685	281.496	385.827	238.189	695.866	0.9843	689.163	0	0	910.433	23.622	0	368.11	0	0	607.284	1.9685	55.1181
TCGA-BC-A10R-01A-11R-A131-07	Tumor	LIHC	30.5969	2.1855	154.624	673.132	1364.29	2.7319	656.194	278.082	455.129	21.8549	154.624	94.6974	3.2782	1315.12	344.215	268.269	165.551	1318.4	725.038	2728.59	1723.81	3707.69	8.1956	133.862	2.1855	140.418	1064.34	60.1011	283.021	10.3811	217.489	308.155	286.704	716.296	0	363.049	0	0	466.603	65.5648	5.4637	1311.84	0	0	444.808	193.416	52.9982
TCGA-BC-A10R-11A-11R-A131-07	Normal	LIHC	107.574	48.9601	506.841	455.812	735.781	83.4391	237.905	263.192	1397.78	855.768	52.4908	77.5363	1.3792	566.144	464.087	1159.18	341.342	616.484	524.77	2167.35	1520.52	2230.79	15.8603	111.022	112.401	117.918	665.444	69.6475	2028.05	8.9645	306.483	474.43	309.862	497.876	9.6541	572.992	0	0	1248.14	10.3437	1.3792	678.546	0	0	311.145	0	75.1641
TCGA-BC-A10T-01A-11R-A131-07	Tumor	LIHC	228.706	2.3529	347.294	641.412	723.294	156.235	284.706	242.527	859.765	216.941	125.647	77.6471	0.4706	427.294	324.706	1069.17	283.765	1295.06	909.647	2496.94	1378.82	3295.53	10.8235	147.765	85.1765	210.353	981.647	109.177	428.706	52.2353	484.466	336	338.193	702.118	0.4706	875.765	0	0	1488	79.5294	8	260.706	0	0	688.678	0.4706	119.059
TCGA-BC-A10T-11A-11R-A131-07	Normal	LIHC	168.552	10.181	376.697	296.38	691.177	100.679	320.136	378.835	684.977	1261.31	79.1855	119.457	3.3937	572.398	478.507	488.688	418.552	813.348	238.688	1760.18	2117.65	3084.84	7.9186	96.1538	7.9186	164.027	967.195	53.1674	642.534	22.6244	292.986	496.606	339.038	769.231	15.8371	526.086	0	0	781.674	18.0995	1.1312	537.33	0	1.1312	406.425	0	54.2986
TCGA-BC-A10U-01A-11R-A131-07	Tumor	LIHC	26.487	3.2528	339.219	1176.58	864.777	145.446	764.87	427.941	592.937	349.442	1036.08	1430.7	1.3941	901.487	334.108	101.301	435.409	2033.92	722.584	4612.45	4575.28	3642.19	78.5316	221.654	25.0929	171.933	1121.75	99.4424	554.833	61.803	1047.88	723.978	835.72	1616.64	13.9405	781.747	0	0	877.323	200.744	7.4349	610.595	0	0	569.935	5.5762	118.03
TCGA-BC-A10U-11A-11R-A131-07	Normal	LIHC	69.1197	10.5713	479.772	297.622	822.118	35.7796	309.819	268.673	758.691	1610.08	102.46	79.8455	1.6263	800.163	252.084	632.649	405.774	563.529	251.271	1409.23	1805.24	2665.58	69.1197	98.394	3.2527	161.008	848.14	36.5928	2275.26	13.0108	309.364	480.586	258.565	747.306	47.1641	518.699	0	0	1149.83	17.0766	0	869.282	0	0	325.456	1.6263	54.4826
TCGA-BC-A10W-01A-11R-A131-07	Tumor	LIHC	98.1247	4.0731	1011.61	359.914	1378.56	77.3889	168.108	273.02	770.186	242.164	4521.31	3438.07	4.8137	700.573	545.795	1327.83	861.276	1051.97	2398.69	2342.4	1515.56	4296.38	1.1108	171.44	639.847	688.724	3014.84	158.11	610.965	22.9575	1063.79	360.655	260.586	639.477	4.0731	621.966	0	0	1614.06	568.383	4.0731	2896.72	0	0	786.779	10.7382	152.556
TCGA-BC-A10W-11A-11R-A131-07	Normal	LIHC	64.433	18.9003	739.691	322.165	690.722	81.6151	342.784	287.758	1085.05	1751.72	80.756	178.849	7.732	508.591	424.399	1410.65	280.069	775.773	478.522	3913.23	1452.75	3067.01	9.4502	139.175	112.543	115.12	716.495	73.8832	1892.61	13.7457	259.906	579.038	321.744	738.832	4.2955	590.017	0	0.8591	475.086	17.1821	5.1546	803.265	0	0	602.448	4.2955	65.2921
TCGA-BC-A10X-01A-11R-A131-07	Tumor	LIHC	292.71	15.8665	418.547	517.029	872.111	25.7147	253.317	415.204	914.972	334.291	89.1807	42.0955	0.5471	546.027	440.979	1315.83	390.097	1011.08	320.066	2567.09	1194.91	2758.58	18.055	141.704	53.6178	205.717	976.611	133.498	1223.91	14.2251	339.729	456.846	226.295	843.113	3.8298	460.522	0	0	1028.04	28.4503	4.377	538.367	0	0	667.837	199.152	60.1833
TCGA-BC-A10X-11A-11R-A131-07	Normal	LIHC	315.594	9.2822	237.624	478.342	622.525	71.1634	190.594	368.447	1112.62	178.218	88.4901	54.2822	0.6188	767.946	405.322	1036.51	525.99	1249.38	175.124	2503.71	977.723	2110.77	24.1337	125	42.0792	162.748	1206.68	155.941	633.663	19.802	343.645	476.485	267.259	772.896	0	531.064	0	0	1277.85	24.7525	0.6188	307.55	0	0	697.395	3.0941	52.599
TCGA-BC-A10Y-01A-11R-A131-07	Tumor	LIHC	107.578	2.8688	256.275	374.851	1199.14	350.466	576.141	241.908	832.895	582.835	85.5845	54.5302	0	247.669	620.129	681.807	327.994	1286.16	602.917	2467.61	1774.8	2527.85	5.2594	211.81	710.017	324.647	765.479	168.3	499.163	8.6063	688.415	409.754	289.892	899.833	1.4344	1204.51	0	0	703.323	134.353	6.6938	224.719	0	0	481.597	8.1281	191.728
TCGA-BC-A10Y-11A-11R-A131-07	Normal	LIHC	356.979	22.8833	250.191	336.384	609.458	151.792	228.07	503.333	1029.75	669.718	108.993	93.2494	0.7628	986.27	395.881	949.657	416.476	1182.3	511.823	2317.32	1251.72	2695.65	12.9672	129.672	9.1533	180.015	974.828	123.57	577.422	14.4928	329.184	463.005	350.099	780.32	0	643.631	0	0	1244.09	26.6972	3.8139	275.362	0	0	414.127	2.2883	92.296
TCGA-BC-A10Z-01A-11R-A131-07	Tumor	LIHC	165.211	10.3526	784.212	691.901	314.893	81.527	208.778	214.476	1243.41	209.209	71.1744	113.745	0.4314	367.95	243.718	148.388	405.91	878.249	1501.56	3701.5	2796.51	1315.65	4.745	128.545	510.299	268.306	920.953	43.5673	741.939	6.039	897.996	558.18	547.572	581.904	3.0195	545.351	0	0	1040.87	69.4489	3.0195	69.8803	0	0	691.435	3.0195	143.212
TCGA-BC-A10Z-11A-11R-A131-07	Normal	LIHC	320.149	9.7015	283.582	276.866	681.343	105.224	310.448	432.418	567.164	2120.9	100	124.701	4.4776	617.164	388.06	645.522	295.522	624.627	418.657	1524.63	1904.48	3470.9	35.8209	125.373	110.448	140.298	656.716	54.4776	764.179	14.9254	328.552	503.731	288.142	755.224	26.1194	525.164	0	0	653.731	43.2836	3.7313	1193.28	0	0	425.843	4.4776	79.8507
TCGA-BC-A110-01A-11R-A131-07	Tumor	LIHC	45.3333	26.6667	529.333	368	1102.67	54.6667	320	319.307	677.333	4104	78.6667	37.3333	1.3333	473.333	468	872	192	617.333	376	1669.33	1989.33	2201.33	54.6667	198.667	34.6667	173.333	422.667	44	1190.67	9.3333	337.333	686.667	245.333	808	101.333	536.093	0	0	349.333	32	8	1226.67	0	0	477.32	8	42.6667
TCGA-BC-A110-11A-11R-A131-07	Normal	LIHC	84.1043	23.5492	420.521	194.281	791.421	91.6737	285.113	264.188	710.379	2399.5	41.27	64.6341	0	648.444	475.189	816.653	374.264	598.822	499.579	1677.88	2375.95	1798.99	27.7544	187.553	5.8873	101.766	738.436	26.9134	1566.02	9.2515	306.888	624.895	271.657	814.971	26.0723	644.18	0	0	645.08	11.7746	2.5231	724.138	0	0	496.838	15.1388	58.873
TCGA-BC-A216-01A-11R-A155-07	Tumor	LIHC	390.219	7.6414	305.145	366.786	966.887	169.638	987.774	406.388	1145.7	519.613	164.188	58.1406	0.5094	1352.52	504.33	461.538	404.483	880.795	1084.06	1375.45	1179.32	3842.59	52.9801	187.468	315.334	241.977	1226.18	98.3189	534.386	26.9995	489.475	345.899	277.127	775.344	7.1319	950.968	0	0	604.177	233.316	16.811	545.084	0	0	748.752	3.566	204.279
TCGA-BC-A216-11A-11R-A155-07	Normal	LIHC	45.8372	22.4509	386.342	289.055	570.627	59.869	238.541	356.595	1091.67	179.607	94.4808	57.8391	0.9355	621.141	375.117	975.678	472.404	866.23	463.985	1665.11	1188.03	2470.53	152.479	109.448	29.9345	131.899	591.207	72.0299	544.434	24.3218	286.24	344.247	297.1	884.004	0.9355	617.044	0	0	792.329	15.9027	0.9355	404.116	0	0	553.732	5.6127	58.9336
TCGA-BD-A2L6-01A-11R-A213-07	Tumor	LIHC	12.7551	5.102	252.041	320.918	755.612	197.449	338.265	327.485	1080.61	556.122	61.7347	47.2449	0	638.265	674.49	709.694	239.286	1152.04	539.286	3092.35	1705.1	5007.14	25.5102	127.551	118.367	191.837	764.796	86.7347	412.245	25.5102	277.679	411.224	469.265	642.347	1.0204	877.735	0	0	451.531	73.9796	5.102	256.122	0	0	701.714	2.0408	70.9184
TCGA-BD-A2L6-11A-21R-A213-07	Normal	LIHC	125.883	66.7951	237.637	281.952	1112.4	50.7386	399.486	495.517	1597.82	365.446	114.965	64.7977	0.6423	504.817	584.457	2309.57	286.448	930.636	721.901	2245.99	1438.02	3133.59	46.885	174.053	7.7071	199.743	766.217	156.712	863.198	14.1297	308.054	656.39	367.598	874.117	0	706.705	0	0	746.307	23.1214	21.8369	402.055	0	0	659.942	1.9268	121.387
TCGA-BD-A3EP-01A-11R-A22L-07	Tumor	LIHC	16.1319	30.1596	460.81	366.123	1131.33	61.7219	503.595	223.714	1213.4	505.699	1493.98	949.949	0.7014	249.693	536.56	551.289	253.2	1256.88	1153.78	2316.68	2192.53	5669.3	6.3125	251.096	415.921	260.214	787.656	97.4925	317.728	30.1596	477.714	474.838	456.595	1336.14	51.9025	837.18	0	0	788.357	66.6316	14.0277	658.601	0	0	407.975	4.2083	129.756
TCGA-BD-A3EP-11A-12R-A22L-07	Normal	LIHC	251.351	27.9279	265.766	325.225	543.243	120.721	245.045	230.712	1490.09	1920.72	90.991	150.18	0.9009	629.73	345.045	589.189	333.333	1189.19	836.036	2259.46	1418.92	2938.74	106.306	109.91	15.3153	153.153	710.811	61.2613	1369.37	13.5135	369.324	495.495	336.793	778.378	5.4054	686.802	0	0	1223.42	13.5135	6.3063	590.991	0	0	497.207	4.5045	37.8378
TCGA-DD-A113-01A-11R-A131-07	Tumor	LIHC	121.429	7.1429	259.524	464.286	864.762	16.6667	510.476	323.138	972.519	46.1905	1399.86	840.681	23.3333	133.333	214.762	1000	451.429	1120	1899.52	1959.05	1762.38	5610	3.3333	172.857	74.7619	224.286	731.905	117.143	224.762	6.1905	423.476	347.143	247.176	900.952	0	635.829	0	0	443.81	248.571	12.8571	1537.14	0	0	582.409	854.762	131.905
TCGA-DD-A113-11A-12R-A131-07	Normal	LIHC	141.982	5.1073	235.955	369.765	965.271	56.1798	292.135	287.395	1390.19	983.657	99.0807	84.3514	0	702.758	378.958	582.227	354.443	1103.17	395.301	2622.06	1218.59	2632.28	23.4934	109.295	21.4505	184.882	640.449	78.6517	928.499	6.1287	253.463	490.296	244.106	775.281	2.0429	677.222	0	0	863.126	21.4505	4.0858	437.181	0	0	530.674	2.0429	55.1583
TCGA-DD-A114-01A-11R-A131-07	Tumor	LIHC	100.597	13.0269	1044.32	995.833	2365.1	42.6992	939.383	241.837	1190.51	335.804	507.39	243.19	2.1711	1016.1	599.961	1061.69	213.496	2563.4	814.904	3696.74	1840.41	9031.25	59.3447	217.839	376.332	485.613	1378.68	139.677	744.704	86.8459	1527.42	896.684	261.826	526.141	9.4083	414.392	0	0	1077.61	282.249	9.4083	3504.96	0	0	636.32	7.9609	83.2273
TCGA-DD-A114-11A-12R-A131-07	Normal	LIHC	285.359	57.1961	470.625	353.746	1498.91	133.043	232.515	300.062	3120.14	274.79	298.067	328.101	0	1118.43	1115.95	4373.02	358.098	815.045	806.963	3851.41	1227.23	2365.56	13.6773	133.665	343.799	190.861	1090.46	221.946	479.95	14.9207	412.533	797.638	289.394	548.337	0	821.318	0	0	1104.13	58.4395	8.7038	234.38	0	0	1453.98	1.8651	83.9291
TCGA-DD-A116-01A-11R-A131-07	Tumor	LIHC	15.6454	3.9114	724.905	493.483	1267.93	28.6833	741.202	211.852	734.683	96.4801	238.593	864.41	45.6325	471.97	417.863	454.369	154.499	1267.28	726.86	3630.39	3184.5	6696.24	1.9557	361.8	31.2908	170.144	719.689	35.8541	718.386	1.3038	297.406	876.144	413.3	565.191	0	1694.82	0	0	463.496	27.3795	11.0822	1895.05	0	0	535.615	18.253	39.7654
TCGA-DD-A116-11A-12R-A26B-07	Normal	LIHC	107.056	15.4096	277.372	259.53	694.242	170.316	196.269	375.864	1600.97	314.68	152.474	139.027	0.811	947.283	470.397	1958.64	373.885	1268.45	1081.1	3342.25	1185.73	2489.05	105.434	131.387	55.9611	234.388	755.88	134.631	427.413	13.7875	300.024	414.436	281.427	751.014	0	1057.83	0	0	1144.36	38.1184	3.2441	297.648	0	0	1034.98	8.1103	99.7567
TCGA-DD-A118-01A-11R-A131-07	Tumor	LIHC	166.172	8.4782	125.477	272.149	818.143	0.4239	413.311	200.399	738.448	0	127.172	67.7533	2.5435	781.687	308.605	136.499	382.365	869.012	1377.7	3047.05	2061.04	4831.28	3.3913	130.564	6.3586	202.204	601.102	52.9886	155.574	28.4019	428.855	278.508	545.481	871.98	3.3913	837.91	0	0	944.044	99.1946	2.5435	778.72	0	0	467.969	8.4782	146.672
TCGA-DD-A118-11A-11R-A131-07	Normal	LIHC	159.575	15.3664	312.057	304.964	419.622	56.7376	232.861	280.757	1070.92	410.166	93.3806	110.248	2.3641	613.475	281.324	782.506	411.348	833.333	516.548	2685.58	1289.6	2052.01	5.9102	145.39	2.3641	130.024	568.558	80.3783	912.53	11.8203	332.541	536.643	280.52	765.957	1.182	588.842	0	0	897.163	8.2742	1.182	273.05	0	0	431.135	1.182	69.74
TCGA-DD-A119-01A-11R-A131-07	Tumor	LIHC	11.23	3.5094	269.521	313.739	768.556	20.3544	792.42	361.418	885.769	346.728	792.75	586.77	4.9131	86.3309	554.483	274.434	312.336	1205.12	548.868	1358.13	2844.71	4284.96	9.8263	120.021	188.103	71.5915	564.309	84.2253	118.617	3.5094	240.084	452.009	542.727	672.399	2.8075	912.665	0	0	535.533	14.7394	11.23	1566.59	0	2.8075	327.777	18.2488	35.0939
TCGA-DD-A119-11A-11R-A131-07	Normal	LIHC	31.405	14.0496	542.149	376.86	675.207	43.8017	195.868	247.554	1557.02	236.364	58.6777	44.0744	0.8264	727.273	383.471	1034.71	376.033	950.413	242.149	2721.49	1385.95	3042.15	44.6281	155.372	48.7603	174.38	785.95	101.653	642.975	9.0909	413.223	528.099	266.339	821.488	0	556.893	0	0	1342.98	12.3967	0.8264	579.339	0	0	603.05	19.0083	48.7603
TCGA-DD-A11A-01A-11R-A131-07	Tumor	LIHC	146.719	12.009	167.082	348.784	596.275	111.214	616.638	35.8705	827.882	616.116	626.036	508.729	0	971.687	476.706	122.701	455.821	1480.24	645.877	2907.75	1714.68	3053.43	164.471	140.453	133.144	168.649	1157.57	72.5763	1112.14	4.6992	684.28	335.731	356	1782.56	7.832	398.695	0	0	1301.15	66.3107	3.6549	731.507	0	0	487.676	4.1771	62.1337
TCGA-DD-A11A-11A-11R-A131-07	Normal	LIHC	85.0229	23.5448	514.062	435.579	933.29	118.378	341.4	304.67	1251.14	2183.78	60.17	80.7325	0	1259.65	398.954	916.939	376.717	699.15	520.602	2759.97	1701.11	2402.22	30.739	113.146	24.1988	193.591	861.347	80.4447	1389.8	11.7724	460.824	731.197	332.767	657.292	5.8862	625.932	0	0	1268.8	18.3126	5.8862	563.113	0	0	855.507	1.9621	55.5919
TCGA-DD-A11B-01A-11R-A131-07	Tumor	LIHC	246.783	2.2283	386.051	413.348	719.181	299.148	372.125	260.42	955.38	150.967	157.652	146.098	0.5571	1024.46	306.947	626.707	634.506	1534.74	1958.67	3139.66	1174.87	3461.65	1.1141	169.907	28.9678	162.665	1309.12	120.885	1250.63	5.5707	488.525	333.687	377.138	719.181	1.1141	678.225	0	0	1161.5	45.68	1.1141	83.5609	0	0	790.72	4.4566	111.972
TCGA-DD-A11B-11A-11R-A131-07	Normal	LIHC	52.9801	7.947	145.695	418.543	900.662	148.344	229.139	298.596	1645.03	290.066	91.3907	111.02	0	1072.85	325.828	1243.71	298.013	1015.89	929.801	2454.3	1246.36	2626.49	22.5166	165.563	47.6821	207.947	761.589	98.0132	631.788	3.9735	304.225	332.45	282.808	637.086	0	749.02	0	0	1197.35	21.1921	3.9735	524.503	0	0	744.742	1.3245	54.3046
TCGA-DD-A11C-01A-11R-A131-07	Tumor	LIHC	68.1899	2.3677	354.209	159.11	850.006	96.6023	286.492	67.5364	1374.69	172.369	187.996	29.9941	0.4735	681.899	539.363	1387.95	449.39	912.04	710.785	2680.24	2016.34	3505.15	0	229.667	79.0813	232.035	514.265	190.837	282.23	9.4708	502.058	595.241	382.768	1159.7	1.4206	1213.28	0	0	809.281	53.5101	8.5237	235.823	0	0	1004.84	2.8412	119.332
TCGA-DD-A11C-11A-11R-A131-07	Normal	LIHC	178.268	5.0934	196.944	339.559	865.874	62.8183	222.411	328.761	1553.48	113.752	109.881	83.1919	5.0934	743.633	342.954	923.599	293.718	1073.01	385.399	2288.62	1135.82	2983.02	16.9779	173.175	5.0934	159.593	787.776	108.659	514.431	18.6757	292.241	359.932	229.202	945.671	0	750.458	0	0	1044.14	15.2801	6.7912	310.696	0	0	615.755	1.6978	73.0051
TCGA-DD-A11D-01A-11R-A131-07	Tumor	LIHC	61.7284	3.367	479.237	561.167	1417.51	59.4837	337.823	218.923	1652.08	383.838	60.6061	29.1807	0	664.422	346.801	699.214	508.418	1126.82	524.13	2869.81	1687.99	2927.05	2.2447	202.02	85.2974	191.919	519.641	136.925	429.854	17.9574	322.054	396.184	247.093	1007.86	35.9147	1073.8	0	0	857.463	65.0954	2.2447	328.844	0	0	991.627	0	98.7654
TCGA-DD-A11D-11A-12R-A131-07	Normal	LIHC	67.9353	28.6474	503.376	451.811	1308.78	100.675	235.727	288.897	1859.63	419.071	101.494	68.4837	0.8185	505.832	769.388	2970.32	266.012	1137.71	644.976	3314.1	1202.37	2635.56	7.3665	120.319	103.949	178.433	828.32	203.806	510.743	6.548	286.663	775.118	254.078	655.617	0.8185	767.727	0	0	1079.6	25.3734	3.274	321.67	0	0	1416.76	1.637	80.2128
TCGA-DD-A1EB-01A-11R-A131-07	Tumor	LIHC	1.2455	8.0959	88.4322	462.089	753.542	40.4795	264.051	240.766	2405.73	117.079	60.4079	28.0741	0	1543.83	572.318	308.89	470.808	1048.73	442.784	2928.85	1720.69	2382.69	13.7008	186.829	49.1982	194.302	1041.88	74.1087	3415.85	13.7008	386.903	427.837	242.155	1112.25	0	628.666	0	0	1061.81	16.8146	1.2455	850.07	0	0	371.583	1.2455	151.331
TCGA-DD-A1EB-11A-11R-A131-07	Normal	LIHC	339.33	24.4265	186.169	402.707	774.385	110.249	221.819	354.567	1373.82	231.721	146.559	104.928	0	643.01	415.91	1196.24	542.664	980.36	379.601	2436.71	1380.43	2624.86	79.221	128.734	209.936	181.548	906.42	118.832	592.177	5.2814	331.434	316.884	188.982	844.364	0.6602	626.156	0	0	1194.92	9.9026	4.6212	442.317	0	0	691.58	2.6407	90.444
TCGA-DD-A1EC-01A-21R-A131-07	Tumor	LIHC	35.2705	20.4409	622.044	305.812	1024.45	204.81	356.313	396.441	2082.57	408.016	152.818	69.5752	2.4048	1115.43	490.982	1287.78	162.726	1651.7	1675.75	2483.77	1808.42	6088.18	1.2024	105.812	235.27	233.267	732.264	89.7796	784.369	24.4489	459.623	372.345	316.882	1708.22	35.6713	713.683	0	77.7555	1267.33	21.2425	10.02	711.824	0	0	836.778	0	105.411
TCGA-DD-A1EC-11A-11R-A131-07	Normal	LIHC	299.672	15.5993	144.499	459.77	577.997	142.036	200.328	341.445	1652.71	297.209	135.468	75.8703	0	764.368	332.512	629.721	366.174	1529.56	1156.81	2475.37	1375.21	2572.25	2.4631	133.005	2.4631	175.698	755.337	110.837	706.897	13.1363	355.287	429.392	316.7	945.813	0	692.652	0	0	1434.32	29.5567	4.1051	408.867	0	0	628.941	9.8522	82.9228
TCGA-DD-A1EE-01A-11R-A131-07	Tumor	LIHC	65.8534	7.9341	533.571	1847.47	781.91	221.363	696.221	415.809	1265.5	360.21	3048.66	3133.86	0.7934	523.257	437.171	643.063	428.047	1545.97	2101.76	2413.57	3124.07	3544.98	6.744	172.964	7.9341	327.284	978.28	101.954	316.572	16.6617	531.85	612.516	524.356	1653.48	1.5868	901.862	0	0	1407.52	169.394	1.9835	351.086	0	0	667.635	24.5959	130.913
TCGA-DD-A1EE-11A-11R-A131-07	Normal	LIHC	382.842	7.0032	388.678	329.151	1142.69	129.559	256.784	285.871	2363.58	525.241	168.077	193.954	1.1672	695.652	655.967	1800.99	377.006	836.884	782.025	2600.53	1422.82	3017.22	8.1704	162.241	56.0257	259.119	750.511	140.064	613.948	14.0064	318.973	597.607	290.423	836.884	1.1672	776.037	0	0	1215.06	16.3408	3.5016	304.64	0	0	928.649	2.3344	91.0417
TCGA-DD-A1EG-01A-11R-A213-07	Tumor	LIHC	30.2767	10.9195	233.776	400.05	1367.91	84.8741	674.525	454.483	679.489	496.339	3514	2137.73	0	242.71	677.503	376.722	214.419	1074.08	918.724	3042.56	3243.08	6326.34	2.978	170.244	295.818	198.04	596.6	122.1	279.935	10.9195	287.872	466.559	526.825	672.044	25.3133	643.241	0	0	616.95	50.1303	9.9268	876.039	0	0	776.459	1.489	44.1742
TCGA-DD-A1EG-11A-11R-A213-07	Normal	LIHC	134.832	19.6629	278.09	193.82	1001.87	104.869	254.682	287.725	1198.96	1614.23	98.3146	85.2996	0	506.554	660.112	1831.46	259.363	676.966	496.255	2076.78	1303.37	2634.83	42.1348	134.832	71.161	147.94	575.843	103.933	1184.46	5.618	201.339	464.42	269.682	660.112	8.427	708.895	0	0	644.195	20.5993	10.2996	779.026	0	0	598.839	0	48.6891
TCGA-DD-A1EH-01A-11R-A131-07	Tumor	LIHC	16.5657	4.4444	449.293	282.424	961.616	126.869	706.263	509.257	871.919	423.838	391.515	234.234	46.0606	84.0404	81.2121	174.546	248.485	3504.24	383.838	5474.75	2974.95	3765.66	0.404	203.232	185.859	315.556	744.646	20.202	564.848	2.8283	608.396	70.303	861.972	1425.05	0.404	398.388	0	0	682.02	46.8687	4.8485	688.485	0	0	68.6869	360.808	86.0606
TCGA-DD-A1EH-11A-11R-A131-07	Normal	LIHC	137.29	8.8574	276.351	284.322	787.423	74.4021	314.438	402.383	858.282	404.783	69.0877	120.018	1.7715	529.672	528.787	620.018	345.438	1255.98	395.04	3054.03	1521.7	2898.14	6.2002	131.089	10.6289	169.176	771.479	85.031	764.393	5.3144	298.99	360.496	248.893	1034.54	0	728.733	0	0	456.156	18.6005	0.8857	300.266	0	0	612.019	2.6572	54.0301
TCGA-DD-A1EI-01A-11R-A131-07	Tumor	LIHC	254.168	4.88	324.929	498.577	960.96	52.0537	358.276	255.205	1318.83	324.522	158.874	100.041	17.4868	429.849	425.376	364.782	427.816	1666.94	1597.4	2111.43	1398.13	5255.8	6.1	200.081	369.256	241.155	996.34	126.067	362.342	6.9134	455.096	357.869	381.818	588.044	0.4067	642.375	0	0	1168.36	45.1403	9.7601	461.57	0	0	1031.34	0.8133	91.5006
TCGA-DD-A1EI-11A-11R-A131-07	Normal	LIHC	173.422	17.2757	393.356	288.372	823.256	128.904	158.804	288.571	2100.33	348.173	103.654	103.289	0	614.618	396.678	1501	369.435	1570.1	380.731	3076.41	1374.75	2919.6	32.5581	154.153	18.6047	183.389	933.555	136.213	346.844	9.9668	426.797	435.216	231.754	615.282	0	681.176	0	0	1275.75	27.907	3.3223	322.924	0	0	1387.57	1.9934	73.7542
TCGA-DD-A1EJ-01A-11R-A155-07	Tumor	LIHC	67.6478	1.9514	691.438	9.1064	604.927	38.7023	541.833	412.821	392.552	171.071	143.751	101.657	50.0854	484.918	177.901	98.2194	253.679	2812.26	773.396	1705.5	1138.95	4562.97	1.3009	118.058	92.6905	260.834	942.19	57.5657	206.846	8.456	628.994	131.393	323.33	1176.68	0	499.966	0	0	360.354	106.35	7.4803	681.681	0	0	302.249	3.9028	74.4776
TCGA-DD-A1EJ-11A-11R-A155-07	Normal	LIHC	459.368	16.93	278.217	392.212	477.427	55.3047	238.713	398.341	740.406	757.336	79.5711	73.2449	0.5643	540.068	487.585	584.65	422.122	1312.08	392.776	2256.21	1271.44	2410.27	22.5734	143.905	9.5937	148.984	775.395	107.224	819.413	7.3363	366.089	417.607	299.052	1046.28	1.1287	665.722	0	0	922.122	13.544	1.1287	479.684	0	0	556.874	2.2573	75.6208
TCGA-DD-A1EL-01A-11R-A155-07	Tumor	LIHC	25.256	3.7543	1197.95	140.614	367.236	21.843	621.16	423.509	674.031	116.041	6958.17	5042.37	11.9454	487.031	434.471	237.543	382.253	1352.9	1138.57	1987.71	2836.52	5724.91	6.8259	259.727	258.021	417.065	758.02	102.048	422.526	6.4846	644.611	292.491	291.71	289.42	3.413	620.075	0.3413	0	869.283	154.266	4.0956	495.904	0	0	470.638	0.6826	163.481
TCGA-DD-A1EL-11A-11R-A155-07	Normal	LIHC	216.472	18.3639	316.639	322.76	734.558	141.347	184.196	257.646	1926.36	673.901	125.209	85.1809	1.6694	718.42	543.684	2095.16	406.789	979.41	599.332	2908.18	1154.7	2224.82	9.4602	143.016	282.137	166.945	790.762	219.254	1074.01	6.6778	346.299	483.027	275.515	735.671	0	832.577	0	0	1088.48	24.4853	3.8954	244.296	0	0	972.476	0.5565	85.6984
TCGA-DD-A39V-01A-11R-A213-07	Tumor	LIHC	63.1034	8.4766	259.006	121.498	1049.21	0	1011.54	439.746	772.461	35.79	8202.69	6430.89	6.5929	210.031	484.106	747.822	348.481	2146.46	975.748	900.4	2130.45	10072.1	14.1276	259.006	97.9515	102.661	450.2	51.8013	466.211	29.1971	322.788	333.412	200.98	1037.91	1.8837	692.564	1.8837	0	379.562	60.2778	6.5929	175.183	0	0	544.375	0	24.4879
TCGA-DD-A39V-11A-11R-A213-07	Normal	LIHC	49.7462	13.198	172.589	272.081	718.782	95.4315	255.838	240.822	1265.56	346.193	139.086	136.731	0	825.381	455.838	1064.97	354.315	746.193	325.888	1959.39	1737.06	3073.1	60.9137	150.254	27.4112	122.843	650.761	92.3858	554.315	5.0761	363.807	395.939	295.736	816.244	0	662.68	0	0	776.65	7.1066	1.0152	391.878	0	0	853.401	2.0305	54.8223
TCGA-DD-A39W-01A-11R-A213-07	Tumor	LIHC	346.504	13.1206	266.587	630.983	588.042	31.6088	437.155	406.018	545.102	97.2119	364.479	489.626	27.434	147.905	216.49	198.599	513.493	4473.54	1198.15	2113.02	1233.34	5568.51	34.5907	210.526	7.7531	187.267	879.082	16.1026	573.729	4.1747	452.596	254.063	397.549	1089.61	0	1402.22	1.1928	0	563.59	33.9943	1.7892	351.275	0	0	304.691	4.1747	181.899
TCGA-DD-A39W-11A-11R-A213-07	Normal	LIHC	72.2264	7.446	92.3306	254.654	723.753	91.586	159.345	344.334	1219.19	112.435	148.92	184.818	0	393.894	432.614	445.272	392.405	1188.38	316.456	2555.47	1102.76	3039.46	72.2264	153.388	7.446	131.794	654.505	127.327	507.818	14.892	284.363	357.409	252.547	825.763	0	862.532	0	0	1239.02	10.4244	1.4892	341.028	0	0	788.764	2.9784	70.7372
TCGA-DD-A39X-01A-11R-A213-07	Tumor	LIHC	131.235	6.5321	459.62	313.539	1108.67	43.3492	416.865	122.815	770.558	973.872	2848.24	1869.36	0	90.2613	843.824	253.563	191.805	904.988	1481	2168.05	3407.96	7267.22	0.5938	137.173	48.0998	223.278	308.789	94.4181	231.591	11.2827	240.802	248.219	530.695	529.691	31.4727	914.228	0	0	483.373	64.133	9.5012	2448.93	0	1.1876	377.672	54.6318	44.5368
TCGA-DD-A39X-11A-11R-A213-07	Normal	LIHC	500.743	7.4294	111.441	239.227	506.687	86.9242	196.88	355.022	1036.4	239.227	166.419	147.333	0	699.851	392.273	300.892	333.581	1098.07	531.947	2113.67	1042.35	3329.12	25.26	133.73	5.2006	122.585	593.611	97.3254	559.435	6.6865	269.45	282.318	229.569	936.85	0	726.04	0	0	934.621	11.1441	3.7147	514.116	0	0	443.848	1.4859	63.893
TCGA-DD-A39Z-01A-11R-A213-07	Tumor	LIHC	0.8905	1.7809	200.356	256.456	634.907	132.68	686.554	455.806	857.391	1534.28	268.032	294.746	0	650.935	215.494	41.8522	194.123	1251.11	1070.35	3396.26	2704.36	6069.46	4.4524	170.971	376.67	108.638	461.264	5.3428	133.571	29.3856	290.338	256.456	569.902	829.92	0	611.977	0	0	125.556	51.6474	8.9047	389.136	0	0	299.199	122.885	39.1808
TCGA-DD-A39Z-11A-21R-A213-07	Normal	LIHC	298.98	2.0408	125.51	268.367	589.796	94.898	365.306	476.357	1237.76	304.082	235.714	230.612	0	503.061	517.347	283.673	348.98	1179.59	782.653	2991.84	1596.94	3530.61	26.5306	140.816	18.3673	188.775	612.245	91.8367	543.878	6.1224	259.469	269.388	265.306	753.061	0	750.735	0	0	442.857	24.4898	5.102	510.204	0	0	525.52	3.0612	89.7959
TCGA-DD-A3A1-01A-11R-A213-07	Tumor	LIHC	157.549	7.2939	144.42	214.442	1053.25	90.4449	1026.99	361.78	607.039	1805.25	10129.2	7576.95	2.1882	270.605	564.551	684.902	313.64	585.704	843.91	1329.69	3028.45	4816.92	24.7994	79.504	62.7279	212.983	574.763	84.6098	1406.27	45.2225	239.468	438.366	290.54	588.621	3.647	895.471	0	0	237.053	83.151	4.3764	1660.83	0	0	667.928	0	86.798
TCGA-DD-A3A1-11A-11R-A213-07	Normal	LIHC	115.099	11.1386	235.149	160.891	779.703	66.8317	327.97	248.725	1230.2	766.089	184.406	261.139	0	323.02	379.95	524.753	243.812	701.733	345.297	1576.73	1397.28	4784.65	13.6139	146.04	29.703	48.2673	414.604	122.525	368.812	3.7129	176.275	403.465	254.951	492.574	16.0891	689.356	0	0	304.455	17.3267	7.4257	414.604	0	0	349.01	2.4752	13.6139
TCGA-DD-A3A2-01A-11R-A213-07	Tumor	LIHC	200.97	0.7759	423.666	272.357	391.077	12.4151	211.833	260.64	1169.35	27.934	169.932	150.89	1.5519	675.849	308.826	164.5	340.64	1330.75	696.023	3136.37	1319.88	2363.53	0	137.342	11.6392	172.26	876.043	29.4859	923.375	137.342	401.35	1103.39	313.265	976.916	0	980.384	0	0	633.948	65.9554	1.5519	771.29	0	0	227.352	3.1038	83.8021
TCGA-DD-A3A2-11A-11R-A213-07	Normal	LIHC	420.926	9.5847	246.805	278.754	445.687	88.6581	187.7	404.241	988.818	171.725	198.498	173.826	0	330.671	342.652	429.712	402.556	1240.42	472.045	2273.96	1168.53	3269.17	7.9872	115.016	2.3962	186.901	577.476	109.425	274.76	11.9808	231.582	337.859	305.974	989.617	0	965.144	0	0	785.942	8.7859	3.9936	269.169	0	0	360.998	3.1949	91.0543
TCGA-DD-A3A3-01A-11R-A22L-07	Tumor	LIHC	14.7679	1.0549	217.3	343.882	632.911	79.1139	847.046	293.407	664.599	672.996	536.92	1245.5	8.4388	91.7722	313.291	70.6751	295.359	821.73	781.646	1137.13	1897.68	4824.89	45.3586	135.021	315.401	86.4979	301.688	79.1139	84.3882	6.3291	277.827	240.506	347.563	341.772	8.4388	910.971	0	0	260.548	61.1814	41.1392	3704.64	0	5.2743	342.827	64.346	54.8523
TCGA-DD-A3A3-11A-11R-A22L-07	Normal	LIHC	347.003	25.2366	203.996	234.49	595.163	139.853	319.663	409.443	856.993	927.445	86.225	55.0578	0	504.732	420.61	817.035	199.79	740.273	289.169	2541.54	1179.81	3377.5	16.8244	124.08	57.8339	125.131	429.022	132.492	1284.96	11.5668	183.197	381.704	297.014	570.978	16.8244	605.962	0	0	547.844	6.3091	7.3607	371.188	0	0	491.062	3.1546	35.7518
TCGA-DD-A3A4-01A-11R-A22L-07	Tumor	LIHC	25.9689	5.5086	912.847	424.946	783.002	75.5459	174.7	155.058	1116.44	183.356	256.541	251.906	0	566.595	353.335	421.798	357.269	973.441	2123.94	2527.64	3061.18	3507.38	3.1477	163.683	3.1477	284.084	500.492	101.389	378.517	0.7869	795.247	277.002	251.749	1034.04	0	415.983	0	0	956.915	14.9518	0.7869	159.748	0	0	926.02	1.5739	48.7901
TCGA-DD-A3A4-11A-11R-A22L-07	Normal	LIHC	167.878	17.7962	266.35	295.418	921.845	33.8128	361.857	450.476	1193.53	345.247	128.726	171.532	1.7796	383.212	650.156	488.21	293.045	947.353	423.55	1991.99	1717.93	4675.66	5.9321	185.081	0	180.928	538.039	159.573	1131.25	1.7796	272.419	411.686	288.655	1049.38	0.5932	727.172	0	0	731.425	13.6438	4.1525	825.745	0	0	366.596	4.7457	69.4053
TCGA-DD-A3A5-01A-11R-A22L-07	Tumor	LIHC	56.5516	0.7441	167.423	233.648	644.391	121.288	529.055	159.237	1145.17	539.473	58.7839	71.4336	0.7441	270.853	757.494	982.956	201.651	846.042	749.309	2547.8	1311.1	4598.54	1.4882	280.526	819.998	155.517	336.333	97.4771	331.125	8.1851	261.849	552.122	263.411	619.091	2.9764	1045.1	0	0	284.246	97.4771	6.6969	729.962	0	0	592.84	0.7441	52.8311
TCGA-DD-A3A5-11A-11R-A22L-07	Normal	LIHC	179.664	0.9872	126.357	242.843	491.609	63.1787	280.355	245.627	1264.56	693.978	131.56	141.53	0	444.225	388.944	167.818	276.407	910.168	459.033	2760.12	1471.87	3251.73	39.4867	160.908	3.9487	118.46	483.712	73.0503	919.052	6.9102	236.091	365.252	290.553	748.273	0	899.388	0	0	537.019	6.9102	0.9872	367.226	0	0	418.559	7.8973	57.2557
TCGA-DD-A3A6-01A-11R-A22L-07	Tumor	LIHC	6.162	21.1268	701.585	272.007	3351.23	21.1268	427.817	479.93	166.373	4.4014	253.521	164.613	0	577.465	226.232	984.155	213.909	311.62	1306.34	1873.24	1093.31	5148.77	0	527.289	0	267.606	627.641	63.3803	426.056	6.162	365.784	720.951	342.43	203.345	0	944.023	1.7606	0.8803	248.239	394.366	21.1268	1558.98	0	0	847.245	0.8803	148.768
TCGA-DD-A3A6-11A-11R-A22L-07	Normal	LIHC	51.4286	4.2857	102.857	170	588.571	47.1429	281.429	315.086	817.143	248.571	181.429	250	2.8571	324.286	311.429	292.857	261.429	605.714	390	2311.43	1475.71	3725.71	18.5714	137.143	0	128.571	520	44.2857	288.571	20	137.657	200	194.286	575.714	0	815.571	0	0	330	2.8571	0	345.714	0	0	407.143	5.7143	47.1429
TCGA-DD-A3A8-01A-11R-A22L-07	Tumor	LIHC	15.7255	1.4296	296.64	412.438	794.139	85.0608	629.736	317.934	746.247	120.086	177.269	183.46	13.5811	717.655	225.876	135.811	318.799	1406	509.65	2450.32	2541.82	3565.4	81.4868	258.041	2.8592	187.991	454.61	72.9092	870.622	1.4296	218.006	283.774	535.289	790.565	0	1528.5	0	0	518.942	26.4475	3.574	832.738	0	0	350.693	2.1444	80.0572
TCGA-DD-A3A8-11A-11R-A22L-07	Normal	LIHC	54.1977	10.627	129.649	264.612	823.592	49.9469	264.612	225.367	1268.7	193.411	99.8937	122.444	0	299.681	485.654	1170.03	146.653	516.472	297.556	2907.55	1113.71	3616.37	75.4516	147.715	3.1881	184.91	403.826	106.27	1482.47	0	180.85	255.048	255.824	596.174	0	798.193	0	0	896.918	9.5643	2.1254	637.62	0	0	667.375	1.0627	32.9437
TCGA-EP-A12J-01A-11R-A131-07	Tumor	LIHC	15.8843	5.1057	794.781	1592.97	1482.91	35.1723	384.626	351.876	3088.67	43.6817	404.709	647.874	0	664.87	749.397	1870.94	289.321	2154.02	1082.4	2675.37	1725.71	2745.14	39.1434	343.781	3.9711	242.235	956.46	216.14	572.968	1.7019	445.083	2269.18	343.163	1158.98	0	788.966	0	0	1373.42	39.1434	1.7019	348.887	0	0	993.538	1.1346	173.592
TCGA-EP-A12J-11A-11R-A131-07	Normal	LIHC	128.779	17.9171	298.992	361.702	1701.01	95.1848	163.494	219.395	3338.19	405.375	106.383	82.71	0	716.685	979.843	2946.25	302.352	1082.87	753.639	4357.22	1192.61	2460.25	12.318	101.904	83.9866	198.208	867.861	197.089	526.316	5.5991	446.764	807.391	223.763	840.985	1.1198	707.492	0	0	1201.57	64.9496	3.3595	185.89	0	0	1596.86	3.3595	66.0694
TCGA-EP-A26S-01A-11R-A16W-07	Tumor	LIHC	119.784	1.7615	261.147	495.431	554.002	235.605	431.135	428.502	686.557	258.945	423.649	930.402	0	558.406	315.755	1145.88	272.597	2346.36	761.422	2061.87	1375.32	5347.13	8.3673	217.109	7.4865	225.476	784.763	133.436	398.547	9.6884	547.933	277.441	431.487	1782.67	0	1180.43	0	0	794.011	74.4247	2.2019	189.805	0	0	978.153	3.0827	119.344
TCGA-EP-A26S-11A-12R-A16W-07	Normal	LIHC	212.006	25.8359	123.1	243.161	541.793	99.5441	184.65	310.851	924.772	493.921	124.62	162.12	0	582.827	426.292	573.708	414.894	1091.95	1911.85	2341.19	1271.28	3049.39	19.7568	154.255	4.5593	180.851	616.261	110.182	654.255	9.8784	295.821	300.912	234.225	817.629	0	684.377	0	0	939.97	15.9574	1.5198	196.049	0	0	486.163	3.7994	65.3495
TCGA-EP-A3RK-01A-11R-A22L-07	Tumor	LIHC	28.4738	9.6811	405.467	698.178	1562.07	13.0979	1082	264.675	787.585	136.105	4185.59	3149.2	36.4465	339.977	634.966	968.109	246.014	1634.97	626.424	1829.16	2420.84	5386.67	2.2779	260.82	190.205	169.704	484.624	137.813	378.702	22.779	511.196	514.237	430.632	602.506	0.5695	843.007	0	0	360.478	124.146	11.3895	1482.35	0	0	744.522	6.2642	98.5194
TCGA-EP-A3RK-11A-11R-A22L-07	Normal	LIHC	212.418	10.8932	142.702	236.383	563.181	136.166	293.028	476.242	959.041	284.314	114.379	157.091	1.0893	678.649	404.139	602.396	350.762	1137.25	339.869	2458.61	1175.38	3018.52	20.6972	124.183	9.8039	211.329	612.2	102.397	797.386	3.268	315.828	313.726	290.599	760.349	0	804.608	0	0	765.795	15.2505	0	377.996	0	0	553.529	1.0893	95.8606
TCGA-ES-A2HT-01A-12R-A180-07	Tumor	LIHC	139.535	2.4058	149.158	578.188	961.508	27.2654	576.584	214.531	1711.14	706.496	67.3617	117.081	0	325.581	880.513	862.069	233.36	412.189	446.672	1980.75	2825.18	3345.63	4.8115	162.791	141.139	95.429	372.895	106.656	217.322	3.2077	191.644	386.528	206.736	478.749	46.5116	822.63	0	0	305.533	13.6327	10.425	882.919	0	0	509.375	26.4635	20.85
TCGA-ES-A2HT-11A-11R-A180-07	Normal	LIHC	205.622	20.0756	275.583	430.712	1810.45	130.795	284.708	422.28	2929.31	851.69	133.837	150.262	1.2167	442.879	1649.85	5337.66	215.356	975.794	966.06	3248.59	1599.35	2718.11	9.1253	146.004	453.221	197.714	762.263	254.29	1190.54	10.342	301.17	801.197	342.72	738.537	7.3002	810.189	0	0	924.692	21.9006	7.9086	846.823	0	0	1607.66	3.6501	51.7098
TCGA-FV-A23B-01A-11R-A16W-07	Tumor	LIHC	278.666	5.0251	740.064	196.894	728.186	37.46	566.926	379.274	1061.82	186.843	176.793	68.9813	98.6752	469.621	374.143	336.683	304.705	2365.92	691.64	2364.09	1768.84	5812.24	1.3705	254.911	359.068	278.209	1393.79	73.0927	421.197	20.5573	501.562	348.561	328.689	1126.54	0	639.936	0	0	945.637	116.948	1.8273	115.578	0.4568	0	501.357	257.195	125.628
TCGA-FV-A23B-11A-11R-A16W-07	Normal	LIHC	188.631	27.1318	340.439	344.315	841.731	145.349	332.041	455.265	1081.14	459.948	183.249	136.731	2.584	717.054	534.238	1999.35	340.439	1393.41	577.519	2824.29	1342.38	2919.25	9.6899	187.339	38.7597	266.796	813.308	142.119	503.876	19.3798	334.832	498.708	313.624	1180.23	0	814.012	0	0	879.845	34.8837	3.876	357.881	0	0	876.783	5.168	95.6072
TCGA-FV-A2QR-01A-11R-A213-07	Tumor	LIHC	29.1927	3.5746	73.2797	1879.06	1105.75	88.174	599.345	144.927	936.705	279.416	106.643	38.7251	0	888.293	433.721	653.56	253.798	1441.17	847.185	2248.44	1833.78	3050.94	51.2362	196.008	13.1069	213.881	649.985	57.7897	403.932	39.9166	720.453	277.033	281.055	686.327	1.7873	586.208	0	0	616.026	45.8743	6.5535	1557.34	0	0	724.838	0	110.813
TCGA-FV-A2QR-11A-11R-A213-07	Normal	LIHC	126.886	24.0055	379.287	362.14	812.071	153.635	351.166	377.743	968.45	847.051	194.101	65.631	0.6859	484.225	510.974	1379.97	324.417	978.052	419.753	2405.35	1316.87	3031.55	33.6077	168.038	142.661	210.562	652.263	157.065	1053.5	24.6914	381.818	478.738	321.269	767.49	10.2881	731.344	0	0	779.149	34.9794	6.1728	1334.71	0	0	563.786	4.1152	69.273
TCGA-FV-A3I0-01A-11R-A22L-07	Tumor	LIHC	125.073	18.7904	49.9119	559.601	1596.01	174.985	886.671	125.772	694.069	912.507	517.322	128.027	190.252	990.605	237.816	182.032	211.392	331.767	389.313	1797.42	2332.94	8816.21	11.1568	392.249	19.9648	135.643	1608.93	155.021	106.283	24.0752	267.604	814.445	760.576	1022.9	0.5872	857.757	0	0	889.607	216.677	11.1568	1530.83	0	1.1744	521.28	0.5872	73.3999
TCGA-FV-A3I0-11A-11R-A22L-07	Normal	LIHC	121.622	12.6126	254.054	281.081	698.198	49.5495	255.856	304.225	866.667	742.342	72.973	87.6216	0	474.775	441.441	769.369	327.027	692.793	251.351	1752.25	2151.35	3310.81	29.7297	129.73	3.6036	142.342	559.46	50.4505	1845.05	5.4054	231.613	425.225	269.351	714.414	3.6036	588.91	0	0	892.793	12.6126	1.8018	749.549	0	0	537.802	1.8018	73.8739
TCGA-FV-A3I1-01A-11R-A22L-07	Tumor	LIHC	68.8598	3.2532	333.455	297.127	1870.6	76.4506	564.976	217.239	979.761	276.524	2711.37	3034.05	2.1688	125.791	721.672	277.608	302.007	1061.09	945.06	2400.33	2416.06	5548.36	10.8441	207.122	232.063	175.674	760.169	137.405	254.835	17.8927	381.944	353.516	379.586	888.129	2.1688	1190.51	0	0	792.159	63.98	10.8441	1570.22	0	0	847.865	2.1688	68.3176
TCGA-FV-A3I1-11A-11R-A22L-07	Normal	LIHC	480.556	14.8148	271.296	280.556	660.185	109.259	259.259	433.167	1437.04	122.222	155.556	152.796	0.9259	753.704	356.481	698.148	369.444	1138.89	1235.19	2250.93	1370.37	2833.33	11.1111	181.482	0.9259	199.074	696.296	103.704	437.037	18.5185	290.074	364.815	268.852	904.63	0	995.222	0	0	1137.04	18.5185	5.5556	396.296	0	0	446.167	1.8519	98.1481
TCGA-FV-A3R2-01A-11R-A22L-07	Tumor	LIHC	67.7819	5.214	190.745	348.903	1056.7	92.5483	261.134	150.597	1102.32	243.754	112.101	218.601	0.4345	909.841	200.304	156.854	409.298	2589.62	1558.11	3261.79	1598.96	4475.34	3.0415	247.665	6.952	96.8933	742.125	53.4434	479.687	54.7469	452.14	471.432	492.179	1358.68	0	1114.01	0	0	1292.64	89.5068	3.476	446.665	0	0	530.098	1.3035	149.902
TCGA-FV-A3R2-11A-11R-A22L-07	Normal	LIHC	280.219	24.2964	167.645	270.5	788.824	89.8967	312.614	337.663	1316.95	822.029	135.388	160.559	0	488.358	511.844	991.294	291.557	915.975	944.321	2389.15	1553.35	3731.93	63.1707	140.109	18.6273	153.877	439.765	98.8054	527.232	10.5284	223.244	401.701	336.019	892.488	0.8099	830.905	0	0	599.312	38.0644	4.0494	434.906	0	0	577.704	4.8593	81.7979
TCGA-G3-A3CH-01A-11R-A22L-07	Tumor	LIHC	21.5517	6.3387	233.266	322.642	1075.05	137.551	341.658	301.921	1049.06	433.57	198.98	136.917	15.213	1104.84	619.929	1940.92	470.335	1393.89	967.926	3301.22	1278.52	6912.4	2.5355	234.534	192.064	181.922	768.256	82.4037	1824.29	5.7049	401.027	339.123	307.201	786.004	0	715.169	0	0	442.444	58.9503	2.5355	724.518	0	0	1073.5	7.6065	79.2343
TCGA-G3-A3CH-11A-11R-A22L-07	Normal	LIHC	114.362	25.7092	234.043	294.326	1028.37	132.092	226.95	391.702	1445.2	319.149	106.383	98.4043	0	772.163	540.78	1861.7	426.418	676.418	429.078	2413.12	1280.14	3021.28	26.5957	139.184	41.6667	151.596	898.936	101.95	703.014	12.4113	314.388	414.007	258.058	683.511	0	688.847	0	0	760.638	12.4113	4.4326	273.05	0	0	882.021	5.3191	73.5816
TCGA-CV-6933-01A-11R-1915-07	Tumor	HNSC	152.231	17.4796	376.924	375.652	2510.39	0	656.597	707.158	1220.32	2.8603	12396.8	6462.6	11.759	1862.37	356.584	776.412	131.256	735.732	1481.63	1763.53	1228.66	4984.86	26942.1	114.73	3.8137	507.544	713.168	152.231	493.243	62.6088	764.952	610.197	330.536	1064.35	0.3178	536.144	0	0	463.05	121.086	17.7974	1237.87	0	0	360.483	1.9069	49.5785
TCGA-CV-6933-11A-01R-1915-07	Normal	HNSC	486.351	1.2551	310.009	987.763	2653.28	0	496.392	840.006	625.039	0	781.299	118.607	57.7345	6541.58	362.724	827.738	220.897	657.672	1122.69	1895.2	1191.09	3658.61	5855.04	333.229	2.5102	272.984	831.503	273.611	1390.65	8.1581	432.953	406.024	328.346	1224.35	0	689.225	0	0	1214.94	42.0458	10.6683	430.499	0	0	696.58	0.6275	157.515
TCGA-CV-6934-01A-11R-1915-07	Tumor	HNSC	613.831	33.195	764.315	648.963	4990.59	0.8299	434.025	588.412	581.483	3.0429	1326.98	339.095	1.9364	2547.16	663.9	2044.26	313.693	628.769	507.607	1585.89	951.314	5251.45	12530.6	270.539	3.0429	449.516	1003.6	221.3	543.568	50.3458	577.873	398.064	340.894	652.282	0.2766	722.99	0	0	1201.38	51.7289	58.6445	1006.92	0	0.8299	546.434	0.8299	67.2199
TCGA-CV-6934-11A-01R-1915-07	Normal	HNSC	238.442	13.1052	1353.11	582.454	5059.34	1.4561	1008.37	773.542	1869.68	4.0044	4325.24	983.546	52.4208	3345.47	490.717	2131.05	155.442	654.532	1207.5	2715.33	1211.87	6233.35	29451.4	329.814	2839.46	578.449	1026.94	188.507	648.708	73.1707	563.116	641.791	369.257	961.412	1.8202	842.461	0	0	1149.62	70.2585	10.1929	1047.32	0	0	442.082	1.4561	68.4383
TCGA-CV-6935-01A-11R-1915-07	Tumor	HNSC	251.424	6.5094	1196.5	792.107	3224.17	0	1157.85	516.457	681.042	0.4068	5700.35	1049.65	0	2267.29	150.122	252.238	295.769	508.95	1296.18	1831.57	1566.31	7093.98	18729.5	205.045	0.8137	556.957	256.306	40.2766	719.284	132.628	636.338	412.531	339.296	898.698	0	790.679	0	0.4068	766.884	104.557	20.3417	1357.2	0	1.2205	321.945	0.8137	86.6558
TCGA-CV-6935-11A-01R-1915-07	Normal	HNSC	24.4829	23.2165	788.941	819.333	2534.82	0.4221	755.593	1143.6	1673.7	0	8356.69	858.35	41.7898	1595.19	330.097	619.671	242.718	902.49	2848.88	2059.1	719.291	5970.45	70896.2	90.7556	16.4626	388.349	1198.82	159.139	746.729	15.1963	384.745	704.939	346.129	748.839	0.8442	759.494	0	0	758.97	20.6838	5.9097	906.29	0	0	435.019	0.4221	31.6589
TCGA-CV-6936-01A-11R-1915-07	Tumor	HNSC	83.7728	129.022	210.655	814.186	4619.43	1.223	1717.04	446.766	1385.83	15.8985	2324.44	157.068	119.239	169.074	401.743	1889.78	248.261	424.979	2412.29	1730.8	1302.15	8284.34	9689.83	159.902	4.2804	268.44	511.198	209.738	474.815	22.0133	399.444	446.381	384.588	729.191	2.1402	964.446	0	0	435.068	50.4471	18.9559	1123.29	0	0	473.405	2.7517	64.8169
TCGA-CV-6936-11A-01R-1915-07	Normal	HNSC	7255.73	41.8871	840.388	836.42	1468.25	0	443.563	502.976	1384.18	0.4409	7842.45	782.553	26.455	583.774	376.984	1100.09	125.661	775.132	2396.83	2590.39	731.041	5200.62	58854.5	141.975	2.6455	235.45	1181.66	215.608	571.87	14.5503	462.791	907.848	330.15	619.048	0.4409	921.164	0	0	871.252	46.7372	9.2593	735.45	0	0	409.453	4.8501	39.6825
TCGA-CV-6938-01A-11R-1915-07	Tumor	HNSC	36.6984	47.9902	603.407	247.009	9630.51	7.7631	802.425	733.989	3022.49	13.409	2124.64	263.24	0.7057	285.118	3599.97	10867.7	241.363	597.761	1108.72	3251.34	1264.68	6082.76	16053.4	129.856	29.641	556.828	904.051	419.914	770.667	165.849	408.58	967.568	245.675	470.728	14.8205	617.825	0	0	1428.42	11.9976	5.6459	805.954	0	0	1568.33	0	38.1099
TCGA-CV-6938-11A-01R-1915-07	Normal	HNSC	463.154	19.0174	652.139	663.233	2475.44	72.504	404.913	666.026	1042	67.3534	2046.05	179.715	41.6006	1733.36	324.485	1242.87	290.808	611.331	1488.91	1538.03	911.648	4880.35	28879.2	146.989	14.6593	366.482	1295.17	188.193	685.024	31.6957	465.733	496.434	275.626	671.553	0.7924	782.837	0	0	975.436	89.5404	14.6593	751.981	1.1886	0	469.224	0	90.3328
TCGA-CV-6939-01A-11R-1915-07	Tumor	HNSC	215.699	39.5778	1247.03	524.077	3496.37	0.3298	500.989	669.951	1992.61	0	2993.88	268.856	18.4697	2357.85	439.974	2568.6	324.868	611.148	1436.35	1979.22	1053.76	5963.06	13059.4	139.182	66.9525	294.195	1644.13	236.807	648.747	62.0053	1010.89	809.037	314.809	567.612	0.3298	839.403	0	0	2226.91	111.148	12.2032	1899.41	0	0	557.431	0.9894	98.9446
TCGA-CV-6939-11A-01R-1915-07	Normal	HNSC	76124.9	4.3365	359.931	874.241	1567.22	0	262.793	717.84	274.068	0	1553.34	977.476	14.7441	1613.18	285.343	895.924	540.33	869.037	556.808	931.483	759.757	4026.89	2142.24	250.65	2.6019	758.89	813.53	128.361	519.514	17.3461	569.098	313.096	339.688	613.183	0	709.107	0	0	944.493	210.755	13.0095	694.71	0	0	248.89	11.2749	89.3322
TCGA-CV-6943-01A-11R-1915-07	Tumor	HNSC	181.444	96.8968	1058.9	374.604	9465.17	0.6333	652.945	523.597	2118.28	0.95	3296.23	216.909	16.4661	782.457	1636.16	6182.08	266.624	432.236	1267.57	2461.68	1070.93	6884.74	35546.5	176.377	20.266	512.983	859.088	291.64	509.5	47.1818	516.061	248.258	332.337	724.509	0	666.697	0	0	1121.91	39.8987	37.3654	1460.42	0	0	899.962	1.2666	72.1976
TCGA-CV-6943-11A-01R-1915-07	Normal	HNSC	1168.63	14.8186	848.237	730.199	1830.35	0	469.085	1196.94	1371.67	0	11936.4	1072.53	8.6868	1509.96	464.997	1327.03	328.564	797.649	2406.23	2330.61	818.089	5276.44	63233.5	120.593	2.0439	372.509	1502.3	147.164	973.94	30.6592	581.962	484.415	363.408	797.139	0.511	775.176	0	0.511	724.578	28.6152	5.6208	976.495	0.511	3.5769	529.647	0.511	52.1206
TCGA-CV-6955-01A-11R-2016-07	Tumor	HNSC	60.8108	42.2297	871.059	789.414	4485.92	2.2523	646.96	1223.78	2798.28	3.9414	7058.52	2155.83	15.7658	1376.69	1076.01	2787.73	215.09	505.631	2738.74	3149.77	794.482	6259.57	58394.7	61.9369	15.2027	152.59	1346.28	235.36	576.577	35.473	352.41	871.059	297.275	605.293	1.6892	608.851	0	0	804.617	32.6577	6.7568	722.41	0	0	776.909	0	29.2793
TCGA-CV-6955-11A-01R-2016-07	Normal	HNSC	168.945	136.471	1089.71	766.622	4652.76	2.8774	520.399	932.036	2056.93	5.3437	3261.86	369.232	19.3197	1709.59	1067.11	3498.92	288.973	600.966	2760.66	2425.65	848.011	5150.96	31469.3	255.678	29.5961	323.091	1435.41	219.505	700.031	47.2716	527.292	691.81	404.822	830.336	6.1659	711.253	0	0.4111	1185.49	55.4928	11.5096	665.502	0	0	672.539	0.4111	77.6899
TCGA-CV-6956-01A-21R-2016-07	Tumor	HNSC	2612.42	21.7588	863.554	274.705	2581.6	0	853.581	602.869	1192.19	0	3851.76	398.939	12.2393	567.996	651.859	390.299	109.701	241.161	1291.48	1615.14	932.004	5209.43	29735.3	127.38	2.2665	500.453	985.494	194.47	578.423	25.3853	700.589	450.136	307.094	509.519	0	328.141	0	0.4533	803.717	46.6908	9.5195	1864.46	0	0.4533	393.808	1.8132	34.4515
TCGA-CV-6956-11A-01R-2016-07	Normal	HNSC	13406.4	7.6213	695.295	541.111	4657.78	0	778.543	1053.48	1466.36	3.5175	9485.28	537.13	8.2075	216.913	783.233	1576.43	225.707	594.46	858.274	3200.35	756.266	6964.09	53149.6	148.322	10.5525	486.003	926.865	127.217	852.997	17.0013	366.719	1044.12	385.18	640.774	12.3113	809.82	0	0	619.669	71.5228	5.8625	1117.98	0	0	429.055	1.1725	42.2102
TCGA-CV-6959-01A-11R-1915-07	Tumor	HNSC	5343.44	49.6777	607.821	446.125	7720.82	0.6494	601.327	324.48	1522.15	0.6494	2487.18	205.611	0.6494	126.305	871.795	3122.23	192.866	251.311	2450.77	1810.15	1207.85	7268.21	14541	206.179	5.1951	651.655	939.006	221.114	450.022	76.9517	639.537	515.609	382.483	508.141	2.5975	653.375	0	0	2146.53	56.8209	10.7148	1508.84	0	0	758.507	0.3247	36.3654
TCGA-CV-6959-11A-01R-1915-07	Normal	HNSC	25697.1	9.8511	707.7	690.362	2589.65	0	447.632	1326.41	1225.08	0	6018.5	781.536	5.9106	980.378	631.65	1483.57	347.546	617.465	1753.49	1907.95	796.754	6184.5	43305.3	156.435	4.3345	501.616	1228.23	148.948	1067.07	76.4442	504.808	600.915	354.697	739.618	0	928.671	0	0	730.949	89.4476	8.2749	952.007	0	1.5762	536.847	1.1821	60.2885
TCGA-CV-6960-01A-41R-2016-07	Tumor	HNSC	75.3729	113.059	1234.23	376.167	1280.99	3.4895	995.551	233.785	1579.28	12.2132	4999.89	1843.57	36.6396	1888.51	505.278	630.899	131.903	418.739	1323.56	660.56	1150.83	3429.47	23106	166.1	1.3958	702.434	1013	175.172	560.063	107.476	747.267	170.985	175.94	2168.37	0	379.276	0	0	1238.07	144.465	56.5297	2630.38	0	0	522.795	4.8853	35.2438
TCGA-CV-6960-11A-01R-2016-07	Normal	HNSC	15.6166	30.6947	826.063	739.903	1893.91	0	779.214	1363.47	2235.9	0	6518.52	621.594	18.8476	750.673	273.56	506.193	194.4	703.285	2812.6	2148.09	773.829	6470.65	51751.2	88.853	1.6155	600.969	1340.87	129.241	915.994	22.0786	516.047	485.73	247.932	831.449	0	750.889	0	0	1184.71	31.7717	7.539	1034.46	0	0	281.379	0	37.1567
TCGA-CV-6961-01A-21R-1915-07	Tumor	HNSC	8887.55	36.5397	928.861	525.765	2892.14	40.8896	646.694	380.343	640.839	354.957	1458.18	124.012	123.829	659.454	542.875	940.461	270.567	358.437	1530.9	1723.74	1008.32	9625.3	13055.4	189.078	391.496	840.702	900.442	134.072	576.515	82.6492	634.401	681.494	355.505	608.414	21.1698	1242.29	0	79.7493	1280.05	105.269	11.5999	1753.03	0	1.45	699.572	3.48	113.679
TCGA-CV-6961-11A-01R-1915-07	Normal	HNSC	1576.5	15.2466	458.009	795.265	1441.72	1.8296	435.444	665.431	961.758	0	7376.05	601.09	27.444	359.211	265.901	407.39	190.888	703.785	1658.84	2178.44	930.045	7258.62	87116.3	100.018	3.0493	322.009	1117.88	79.8924	828.808	22.565	511.677	731.839	298.877	699.516	0	727.966	0	0	769.651	35.9821	1.2197	758.673	1.2197	0.6099	300.664	0.6099	27.444
TCGA-CV-6962-01A-11R-1915-07	Tumor	HNSC	234.672	2.1142	752.643	1232.98	715.856	0	957.294	499.467	520.33	3.8055	6078.11	2399.56	12.685	4522.2	189.429	120.93	249.894	1588.16	1330.66	1124.31	591.543	6131.92	13969.6	127.273	2.537	382.241	786.047	29.1755	646.934	50.74	1062.84	286.681	205.818	1126.43	45.2431	781.421	0	0	1606.77	182.664	24.5243	231.713	0	0.8457	136.22	2.1142	105.285
TCGA-CV-6962-11A-01R-1915-07	Normal	HNSC	64.5847	3.8673	1269.26	735.183	2137.87	0	924.683	892.731	1564.28	0	9040.19	745.238	50.6623	3006.86	462.148	1089.82	179.058	636.566	2483.61	2840.18	520.932	4927.78	67510.4	97.4572	9.2816	370.879	1158.27	225.853	766.122	4.2541	377.159	994.296	402.483	788.939	0	828.529	0	0	792.033	58.397	8.8949	846.95	0	0.3867	497.395	0.7735	82.7613
TCGA-CV-7091-01A-11R-2016-07	Tumor	HNSC	25.5725	19.8473	1195.8	494.275	3738.55	0.7634	617.557	406.134	757.458	1.9084	6559.27	519.084	46.9466	191.985	572.901	929.008	151.908	487.405	1325.19	2046.56	1296.18	7856.11	26692.4	151.908	6.8702	298.092	887.023	110.305	910.687	29.0076	480.63	396.183	275.824	464.885	1.145	643.405	0	0.3817	783.206	43.5115	60.3053	2079.01	0	0.3817	453.313	1.145	58.7786
TCGA-CV-7091-11A-01R-2016-07	Normal	HNSC	146922	12.6084	399.527	939.322	1856.58	0	187.549	535.106	103.231	0	1547.68	1067.24	0.788	473.601	300.236	1222.22	582.348	736.801	569.74	731.284	706.068	3634.36	249.803	266.351	0.788	888.889	848.7	58.9204	568.164	16.5485	676.738	384.555	306.958	473.601	0	870.567	0	0	1196.22	367.218	10.2443	739.165	0	0.788	247.92	6.3042	58.3136
TCGA-CV-7097-01A-11R-2016-07	Tumor	HNSC	1025.7	138.7	308.39	328.042	5499.24	1.1338	563.114	711.364	1438.72	3.7793	5696.14	555.797	0.3779	157.596	555.556	1370.75	213.53	921.769	1421.77	1952	910.809	9541.95	9100.53	122.827	4.1572	313.303	1347.69	192.423	334.089	49.5087	537.835	634.543	296.807	582.766	0	690.986	0	0	1388.13	35.1474	16.6289	1384.35	0	0	736.153	0.7559	34.3915
TCGA-CV-7097-11A-01R-2016-07	Normal	HNSC	37665.6	35.5626	608.28	536.093	1754.25	0	349.257	614.018	545.648	0.5308	1402.28	418.991	27.0701	2662.42	447.452	2439.49	383.758	488.323	1070.59	1200.64	849.257	3858.81	6344.48	211.783	0	497.346	670.382	193.737	553.609	25.4777	482.182	581.21	248.588	709.66	0	618.599	0	0	914.013	197.983	19.6391	1014.33	0	0	486.237	13.8004	92.3567
TCGA-CV-7101-01A-11R-2016-07	Tumor	HNSC	90.8333	15	1194.17	580.833	3651.25	0	926.667	742.975	1332.5	0.4167	11446.5	3770.08	47.0833	2433.75	430	1286.25	173.333	797.083	1945.42	1862.5	1112.92	7605	33257.1	95.8333	255.833	576.25	1035.83	111.667	1269.58	14.1667	642.721	630.833	250.588	802.917	0.4167	616.196	0	0	1123.33	75.4167	41.6667	691.25	0	1.25	267.917	2.0833	60.8333
TCGA-CV-7101-11A-01R-2016-07	Normal	HNSC	161.702	1.1605	1434.04	711.412	1685.88	0	1073.5	975.516	1925.63	0	6941.66	660.089	19.3424	2798.84	346.228	654.159	178.723	713.733	2560.93	2448.36	1022.05	5658.41	59027.1	106.77	114.12	411.605	1533.08	186.46	1158.22	5.8027	477.528	790.716	282.112	907.157	0	926.507	0	0	1029.01	64.6035	8.1238	939.652	0	0	348.008	0.3868	70.793
TCGA-CV-7103-01A-21R-2016-07	Tumor	HNSC	1531.94	4.4643	776.786	723.901	2299.45	0	625.343	572.768	511.676	0	2922.96	899.863	5.1511	1220.12	331.387	404.533	187.843	1003.43	1321.43	1228.37	677.885	7569.71	24181	193.338	2.0604	743.475	544.986	41.8956	794.299	25.4121	509.567	491.758	169.135	708.104	0	441.635	0	0	775.069	148.695	40.1786	689.217	2.7473	0.6868	214.372	0.3434	57.6923
TCGA-CV-7103-11A-01R-2016-07	Normal	HNSC	2724.52	7.3462	759.871	757.117	2186.87	1.3774	461.433	1124.9	1509.89	0	5971.58	1064.62	3.6731	768.595	477.961	1426.54	261.708	849.862	2722.22	2685.49	744.261	6847.11	51179.1	185.032	1.8365	504.132	1369.15	171.717	934.803	26.1708	539.077	554.178	281.175	934.343	0	849.582	0	33.9761	871.442	61.5243	4.1322	879.247	5.5096	314.05	516.322	4.1322	61.9835
TCGA-CV-7177-01A-11R-2016-07	Tumor	HNSC	53.7102	8.4806	864.311	585.866	1427.56	0	771.731	466.516	951.774	0	5908.67	1890.1	6.3604	1904.59	269.258	390.106	150.53	787.279	1003.53	974.558	737.809	6330.74	16366.1	139.929	2.1201	807.774	899.647	64.7067	992.933	12.0141	591.378	209.894	161.498	689.753	0	372.989	0	0	1220.49	137.809	21.9081	850.883	0	2.8269	190.092	3.5336	32.5088
TCGA-CV-7177-11A-01R-2016-07	Normal	HNSC	91.1076	5.4082	871.971	832.033	2780.24	0	474.675	1278.81	1431.93	0.416	8393.71	572.572	19.1368	4040.35	540.406	1713.16	240.458	670.203	2434.95	2496.1	702.236	4310.35	48958.9	95.2678	8.3203	396.464	1286.74	209.672	792.928	22.8809	464.345	789.6	466.068	645.658	0	747.719	0	0	737.182	57.8263	12.4805	506.708	0	0	473.535	1.248	65.3146
TCGA-CV-7178-01A-21R-2016-07	Tumor	HNSC	1300.21	29.8137	357.101	332.257	4366.38	0	1035.53	520.981	1135.14	1.3251	1666.97	254.185	181.201	157.019	481.325	1540.7	205.383	597.267	1197.85	1802.73	1140.21	6998.92	30513	134.824	3.6439	307.081	770.849	213.996	1955.78	30.8075	334.973	424.017	265.03	924.555	0.3313	595.276	0	0	906.335	59.6273	30.4762	729.441	0	0.3313	365.138	2.6501	66.9151
TCGA-CV-7178-11A-01R-2016-07	Normal	HNSC	318.519	1.2346	590.124	510.494	2480.86	0	656.79	729.105	718.519	1.2346	2132.59	197.883	110.494	2301.23	403.086	820.37	212.346	506.173	932.716	1751.85	1126.54	5919.75	27902.5	172.839	2.4691	347.531	754.321	172.222	914.197	15.4321	391.765	430.864	331.148	668.519	0	731.519	0	0	693.827	94.4444	20.9877	862.346	0	0	350.222	0	96.2963
TCGA-CV-7183-01A-11R-2016-07	Tumor	HNSC	18.1925	185.446	601.526	760.563	1754.69	1.1737	492.371	881.303	984.214	0.5869	6333.03	478.31	5.8685	754.695	311.033	678.404	268.192	313.38	1213.62	1515.26	544.601	6533.45	56532.3	128.521	1.7606	299.296	1061.03	125	835.094	37.5587	470.874	303.991	243.31	661.972	2.3474	578.145	0	0	628.521	26.4085	9.9765	788.145	0	0	381.79	0	22.8873
TCGA-CV-7183-11A-01R-2016-07	Normal	HNSC	21.0337	4.2067	456.731	697.716	563.702	0	346.154	1472.06	733.173	0	10438.4	1184.5	7.2115	2406.25	435.096	594.952	298.077	627.404	1564.9	1825.12	591.346	2876.2	42989.2	73.9183	3.0048	278.245	872.596	231.37	733.173	5.4087	483.774	883.413	269.033	599.159	0	453.408	0	0	463.341	31.851	6.6106	303.486	0	0.601	346.629	0.601	33.6538
TCGA-CV-7235-01A-11R-2016-07	Tumor	HNSC	96.5658	118.781	492.349	578.035	10699.8	2.2668	854.131	323.745	2167.73	5.4403	2838.49	484.13	142.355	181.344	556.727	2261.82	131.928	733.991	1759.95	2376.52	1645.25	7103.71	19667.7	126.034	2.2668	353.168	1017.79	131.928	698.175	43.5226	402.448	583.475	425.678	699.989	0.9067	841.909	0	0	974.725	41.7092	41.2558	1718.69	0	0	419.304	0.4534	31.7352
TCGA-CV-7235-11A-01R-2016-07	Normal	HNSC	518.309	19.2525	924.122	679.879	3215.93	0	520.574	488.214	1111.74	0	2095.62	181.11	59.6451	6921.48	510.759	2443.19	213.288	720.649	1268.78	1770.48	1173.27	4465.84	6648.17	141.94	6.04	400.529	973.952	292.563	672.329	34.3526	546.621	600.981	378.992	1189.51	0	677.558	0	0	1432.24	41.5251	10.57	1578.33	0	0	513.077	2.265	124.953
TCGA-CV-7238-01A-11R-2016-07	Tumor	HNSC	7023.53	29.2089	1098.58	336.308	9936.71	5.6795	765.923	899.915	1898.43	5.6795	2749.24	457.712	7.7079	508.722	1062.47	2786.61	185.801	550.101	1863.69	2256.8	1312.78	6382.96	19189.9	240.568	10.142	340.365	569.574	230.02	434.888	62.8803	537.574	874.645	360.203	625.558	0.4057	996.251	0	1.217	1064.1	57.2008	48.2759	2854.36	0	0	536.483	2.0284	91.2779
TCGA-CV-7238-11A-01R-2016-07	Normal	HNSC	39709	7.7332	747.704	782.504	1947.32	0	475.109	738.71	724.505	0	7622.58	720.217	19.8163	2515.71	307.878	713.871	320.928	710.005	1300.14	1274.05	941.518	4639.44	28531.2	200.58	1.9333	391.493	1071.05	108.748	915.901	25.6162	475.041	478.492	321.435	630.74	0	776.941	0	0	1013.05	105.848	5.7999	1190.43	0	0	288.545	6.7666	69.1155
TCGA-CV-7242-01A-11R-2016-07	Tumor	HNSC	130.707	29.7812	1117.46	749.825	2160.13	0	707.801	467.929	1145.82	0.3309	5873.45	815.215	76.1076	3034.05	638.973	1604.22	150.892	667.761	876.23	1971.85	1123.08	5743.81	26913.4	161.481	40.0392	421.57	583.712	143.943	1583.37	54.5989	629.555	586.69	327.408	586.69	0.3309	711.53	0.6618	0	748.502	74.4531	10.9198	1702.82	0	0	475.16	2.9781	69.4895
TCGA-CV-7242-11A-01R-2016-07	Normal	HNSC	21.6321	19.7006	874.553	574.409	2882.09	0.3863	685.273	1020.44	1355.54	0	9103.38	566.513	37.0835	1644.04	633.124	1216.42	180.01	674.843	3155.19	2607.05	1195.17	6028.78	48694.5	92.7088	2.704	386.287	1088.94	143.312	1226.46	21.6321	454.003	643.168	386.878	687.977	0	790.71	0	0	674.843	28.9715	13.9063	1091.26	0	0	453.675	0	42.1053
TCGA-CV-7245-01A-11R-2016-07	Tumor	HNSC	26.835	4.341	828.335	770.718	3275.85	1.1839	595.501	249.491	1817.09	3.5517	4525.4	301.5	10.6551	1243.49	453.039	559.984	97.4743	503.552	1128.26	1642.46	893.844	8521.7	24977.1	155.88	5.5249	508.682	569.061	115.233	584.452	111.287	611.006	280.189	368.54	443.173	0	612.111	0	1.5785	756.511	50.1184	11.839	5498.82	0	0.7893	358.721	3.9463	28.8082
TCGA-CV-7245-11A-01R-2016-07	Normal	HNSC	67021.1	26.3235	634.086	723.508	1582.5	4.2582	283.751	739.027	503.243	0	2922.79	705.767	1.5484	1029.71	330.204	1226.75	493.952	578.729	1546.89	1354.5	667.764	3501.02	11455.3	252.783	1.9355	569.051	912.804	143.231	598.859	6.968	534.931	724.669	342.294	546.212	0	776.693	0	0	1011.52	238.072	5.8066	1030.87	0	1.1613	390.814	17.0328	84.3899
TCGA-CV-7250-01A-11R-2016-07	Tumor	HNSC	41.4695	48.2308	288.033	546.315	2260.99	0	1158.44	595.646	1976.55	1.3523	3975.1	372.774	33.3559	690.106	644.129	1573.59	177.147	944.783	1693.49	2290.29	942.98	6879.42	25432.5	260.987	15.7764	618.887	888.438	178.499	641.424	36.0604	822.7	815.867	375.353	578.319	0	588.718	0	172.639	572.008	58.1474	45.0755	1959.88	12.6211	254.677	551.494	0.9015	48.2308
TCGA-CV-7250-11A-01R-2016-07	Normal	HNSC	54774.1	16.2427	641.044	684.899	3045.5	0	472.12	929.346	1814.86	1.0828	6594.83	829.551	26.5297	713.053	733.627	1719.02	284.247	786.686	2262.06	1839.21	729.837	4154.87	45585.6	99.0803	10.287	482.407	990.803	173.342	662.159	18.4084	473.127	727.13	324.241	631.84	2.7071	640.362	0	0	912.838	94.7489	16.2427	827.835	0	0	446.82	7.0385	59.5564
TCGA-CV-7252-01A-11R-2016-07	Tumor	HNSC	18.8541	21.3133	835.729	412.331	5326.28	0.4099	534.473	532.341	476.742	9.4271	2274.33	149.747	0	292.239	840.237	1450.95	226.249	496.355	889.422	1893.2	1313.23	7200.63	23208.6	277.893	0.4099	340.194	1077.55	146.324	730.801	99.189	742.63	474.632	408.613	454.548	0	530.247	0	0	1153.38	11.4764	11.4764	668.091	0	0	989.545	0.4099	62.3005
TCGA-CV-7252-11A-01R-2016-07	Normal	HNSC	4029.25	4.4621	678.235	859.197	1436.79	0	371.344	944.422	1030.24	0	8739.07	638.572	12.8904	1190.38	271.691	814.08	219.137	774.913	2251.36	1790.28	554.784	5620.72	45943.5	157.66	1.4874	264.75	1653.94	140.307	660.387	51.5617	585.702	561.725	376.401	753.099	0	748.294	0	0	889.44	51.5617	7.9326	641.051	0	0	518.676	1.4874	86.2667
TCGA-CV-7255-01A-11R-2016-07	Tumor	HNSC	632.656	81.0258	442.504	618.47	4870.28	1.6369	598.281	465.473	1191.86	6.2747	3731.42	306.04	11.1854	392.034	666.485	1750.38	217.16	309.644	1711.09	1948.98	1168.19	7002.59	26534.7	147.592	6.8204	853.908	1058.52	314.827	346.474	13.0951	530.46	586.005	477.362	629.928	1.6369	1065.98	0	0.2728	1418.09	74.4782	16.3688	1102.99	0	0	792.858	0.8184	66.5666
TCGA-CV-7255-11A-01R-2016-07	Normal	HNSC	1445.61	17.6396	1543.05	569.089	3347.75	0	652.247	547.266	1334.24	0	5767.06	472.138	36.5393	1483.83	515.33	2174.72	174.716	1044.1	1877.36	2612.77	1085.26	6244.44	40344.4	105.418	36.5393	284.754	1380.51	221.756	641.747	16.3797	573.15	846.283	302.717	720.706	0	816.699	0	2.1	1100.38	98.698	5.8799	933.221	0	23.5195	654.662	0.42	76.0185
TCGA-CV-7261-01A-11R-2016-07	Tumor	HNSC	98.8206	30.7883	1116.33	745.872	2136.81	0	641.589	653.959	747.749	0.9932	7302.47	3503.23	9.4351	2386.59	256.238	532.34	206.58	1122.78	1161.02	1803.1	845.686	4884.42	39967.2	101.8	1.4898	689.261	1030.42	47.1757	1584.61	8.442	671.742	632.65	219.625	847.176	0	372.956	0.4966	0.9932	1207.7	145.996	25.3259	285.537	0	13.9044	144.988	0.4966	65.0528
TCGA-CV-7261-11A-01R-2016-07	Normal	HNSC	33.2856	13.2427	862.205	887.258	1508.95	0	715.462	1186.63	1457.05	0	8105.56	1084.72	19.3271	2471.73	241.589	797.065	276.306	729.42	2317.11	2051.18	623.121	5570.15	70317.5	95.9198	2.5054	374.016	1577.31	90.1933	1110.59	9.3057	481.224	561.203	352.788	823.908	0	814.37	0	0	805.655	36.8647	7.874	625.626	0	0.3579	309.248	0	55.1181
TCGA-CV-7406-01A-11R-2081-07	Tumor	HNSC	12104.2	5.3103	496.847	506.804	2262.86	0.6638	902.755	483.594	613.674	3.319	3095.28	233.85	151.676	3189.18	359.442	689.678	125.788	990.043	1660.14	2226.02	717.557	10524.4	14408.6	179.887	25.8878	500.83	1285.76	117.491	424.162	14.6034	757.285	683.372	251.759	508.795	0.3319	784.753	0	3.9827	1276.14	156.986	16.9267	853.302	0	0.6638	350.886	2.6552	50.1162
TCGA-CV-7406-11A-01R-2081-07	Normal	HNSC	98056.3	6.7606	346.479	808.451	1205.63	0.5634	354.93	601.921	398.31	0.5634	9711.72	847.927	10.7042	411.268	281.127	775.211	364.507	650.141	1232.68	941.409	539.718	4020.28	32891.3	156.056	11.2676	441.69	802.254	52.9577	473.803	15.7746	475.932	696.901	363.031	379.718	10.1408	713.256	0.5634	0.5634	770.704	215.775	2.2535	438.31	0	0	175.763	9.0141	32.1127
TCGA-CV-7416-01A-11R-2081-07	Tumor	HNSC	57.6076	21.0098	1082.01	694.341	3190.11	0	579.803	583.182	1062.69	2.0332	3074.41	1098.33	1.6943	386.649	447.645	966.113	257.54	409.692	818.367	1190.11	1210.44	3704.85	23705.2	129.109	6.4385	455.1	782.108	157.553	863.097	61.3351	821.142	349.034	253.877	561.505	0.3389	679.6	0	0	1181.29	48.4581	21.0098	1377.84	0	0.3389	393.785	1.6943	76.2453
TCGA-CV-7416-11A-01R-2081-07	Normal	HNSC	797.35	4.4161	651.129	586.85	2440.63	0.4907	721.295	683.881	1083.42	0	12258.9	637.88	22.5711	323.847	311.58	864.573	139.352	581.452	1092.74	1558.39	961.236	7193.82	59470.1	158.489	2.9441	253.68	1066.24	75.5643	971.05	12.7576	446.3	607.949	316.889	496.075	2.9441	826.717	0	1.472	706.575	59.3719	2.9441	1788.03	0	43.6703	246.57	0	48.0864
TCGA-CV-7423-01A-11R-2081-07	Tumor	HNSC	153.226	461.375	435.484	635.823	3973.68	2.5467	725.382	714.172	507.216	18.2513	3096.72	170.166	5.9423	353.565	387.946	603.565	282.683	449.915	1856.96	2041.17	959.253	5828.52	22602.3	175.722	3.82	351.019	1323.01	165.959	710.102	56.0272	418.43	400.679	288.226	603.99	0	755.637	0	0	3175.72	70.8829	11.0357	1103.14	0	0	552.84	0.8489	54.3294
TCGA-CV-7423-11A-01R-2081-07	Normal	HNSC	1925.24	17.1024	645.004	485.707	3788.42	0	612.265	869.616	1134.04	1.4659	7178.17	503.616	29.3183	166.137	876.619	1250.43	177.376	644.515	1836.79	3297.83	1072.07	7324.7	55157.1	136.819	1.9546	485.707	953.335	177.865	694.356	12.7046	396.443	634.254	268.678	762.277	0	792.153	0	0	676.765	41.0457	7.3296	1675.06	0	0	447.594	1.4659	47.8866
TCGA-CV-7424-01A-11R-2081-07	Tumor	HNSC	204.43	5.5376	1344.25	718.043	2434.24	2.3073	870.789	1060.78	767.42	5.0761	3481.75	2355.64	156.438	2668.2	295.801	736.502	203.969	1042.45	1258.88	1548.68	1237.19	7422.24	14144	254.73	9.6908	483.156	845.87	45.6853	716.659	17.9972	788.754	727.273	364.384	1217.35	2.7688	499.765	1.3844	0	709.275	185.51	63.6825	619.289	0	1.3844	153.669	1.3844	123.673
TCGA-CV-7424-11A-01R-2081-07	Normal	HNSC	1940.04	9.628	1319.91	838.95	1927.79	0	641.576	1327.75	1520.98	0	6022.17	1007	25.8206	4030.2	538.731	1646.39	234.136	582.495	2708.97	2172.87	909.847	4578.12	48162.4	150.109	225.821	425.383	1416.63	225.383	941.357	12.2538	503.282	983.37	318.836	894.529	0.4376	829.024	0	0	1047.26	77.8993	8.3151	862.144	0	0	632.079	0.8753	110.722
TCGA-CV-7425-01A-11R-2081-07	Tumor	HNSC	21.8424	41.7854	353.276	524.216	7107.79	1.8993	814.815	729.259	2574.18	9.9715	4136.21	404.459	3.3238	141.975	1206.55	3969.61	234.093	898.86	2246.44	2204.18	882.241	8966.29	46402.3	82.1462	9.0218	245.964	1415.48	307.692	925.926	66.4767	454.274	603.514	216.111	947.293	2.849	701.595	0	0	927.825	15.1947	4.7483	1598.77	0	0	736.197	0.4748	40.3609
TCGA-CV-7425-11A-01R-2081-07	Normal	HNSC	46.0358	195.396	441.944	537.084	3653.2	7.1611	631.714	1117.05	1439.45	2.046	4288.78	315.862	6.1381	327.366	1059.34	2801.53	257.8	447.059	3065.98	2422.51	817.391	8215.36	56136.6	131.969	9.2072	284.399	933.504	188.235	478.261	68.0307	412.159	549.361	288.665	679.795	0.5115	872.067	0	0	505.371	20.9719	14.8338	1300.26	0	0	634.967	1.023	32.7366
TCGA-CV-7432-01A-11R-2132-07	Tumor	HNSC	23.0858	8.08	432.089	195.075	2740.67	0	757.984	244.952	1784.86	1.5391	10339.9	4338.34	0	182.763	874.182	1649.1	135.437	495.96	1566.76	1913.43	1242.4	9367.45	14243.2	150.058	13.082	728.357	970.758	283.955	701.808	138.515	901.07	490.958	201.989	482.108	1.1543	590.316	0	0	1315.51	57.3297	26.1639	1098.88	0	0	718.534	3.0781	21.162
TCGA-CV-7432-11A-01R-2132-07	Normal	HNSC	627.161	3.8954	604.221	582.147	4291.87	0	631.056	742.062	871.706	0	1153.91	136.712	69.2517	6241.74	541.462	1655.12	196.502	718.054	852.229	1953.76	1480.69	5429.33	7939.27	213.382	1.7313	376.556	785.141	250.605	850.93	19.0442	537.276	431.957	399.128	1291.11	0	642.682	0	0	961.733	73.5799	17.7457	1988.39	0	0	543.513	1.2985	154.085
TCGA-CV-7434-01A-11R-2132-07	Tumor	HNSC	34.6669	25.4224	1010.73	308.536	7143.7	0	914.822	356.861	4843.67	0.7704	2341.83	170.064	20.415	162.164	1264.57	3465.92	144.06	376.329	2209.05	2506.8	796.184	6461.91	41965.8	192.979	0.7704	785.013	780.391	115.344	462.611	35.8225	591.525	414.462	303.574	248.446	0.3852	776.285	0	0	842.791	18.8742	9.6297	1945.58	0	0	1028.69	1.5408	63.9412
TCGA-CV-7434-11A-01R-2132-07	Normal	HNSC	432.685	19.4465	944.652	721.765	2458.49	0	497.382	537.367	1049.74	0	2190.7	195.142	48.9903	4429.69	360.883	2239.34	201.197	764.772	1284.59	1919.6	958.115	4307.03	11860.5	157.068	4.8616	455.497	931.937	212.416	741.586	35.9013	555.913	411.369	337.562	838.818	0	785.546	0	0	1169.41	84.8915	22.4383	1218.4	0	0	630.74	0.7479	107.704
TCGA-CV-7437-01A-21R-2132-07	Tumor	HNSC	95.8904	0.4419	1281.39	828.546	2362.35	0	814.847	718.48	682.771	3.0932	5262.97	3791.85	10.6054	1311.09	287.229	212.55	103.844	723.818	847.989	1161.29	1250.55	10051.7	11996	73.354	4.4189	417.145	809.545	79.9823	850.641	16.7919	412.62	328.325	248.082	558.551	0	462.81	0	0	953.601	86.6107	40.2121	1277.51	0	0	132.117	1.3257	66.7256
TCGA-CV-7437-11A-01R-2132-07	Normal	HNSC	53.2977	3.0359	832.186	649.355	1995.97	0.3373	834.548	1487.08	1665.72	0.3373	8854.57	665.807	20.2396	1556.77	548.157	802.502	175.073	982.297	2450.35	2495.55	1035.26	6566.08	55767.6	103.897	111.993	389.95	1065.62	191.939	781.925	22.6009	470.369	798.116	371.522	836.234	0	957.345	0	0	654.752	51.9484	8.0959	892.231	0	0.3373	333.074	0	54.3097
TCGA-CV-7438-01A-21R-2132-07	Tumor	HNSC	5737.68	35.6514	441.021	375	4209.07	0.8803	679.577	637.403	1578.31	1.3204	1779.56	162.434	2.6408	1155.37	876.32	3021.13	210.387	367.958	2218.75	1789.61	1157.13	7332.31	16540.1	219.19	1.3204	498.68	827.025	246.479	408.011	37.8521	917.76	515.405	319.644	488.556	0	631.747	0	0	1001.76	51.9366	44.4542	2536.53	0	0	735.819	0.4401	42.6937
TCGA-CV-7438-11A-01R-2132-07	Normal	HNSC	296.904	11.3843	949.454	519.581	3044.63	0	541.439	1040.7	2084.7	0.4554	8366.17	764.267	16.3934	776.867	744.08	1932.15	183.06	724.044	2423.5	2604.28	1081.97	7208.11	59316.9	128.871	5.4645	509.108	1037.8	212.204	790.073	19.1257	556.261	659.381	271.471	908.015	0.4554	745.059	0	0	832.423	35.9745	6.8306	1219.95	0	1.3661	555.082	0	40.0729
TCGA-CV-7440-01A-11R-2132-07	Tumor	HNSC	41.8442	25.5715	553.274	448.663	4016.27	0	1026.73	417.137	1095.65	1.9372	2633.15	178.02	118.559	177.063	623.789	1181.33	195.273	437.815	1912.05	1654.79	1061.99	9945.76	19519.2	111.585	27.1213	213.483	1245.64	84.8508	845.021	70.1279	590.019	373.111	359.093	597.443	0.3874	447.4	0	0	1598.61	32.1581	79.0391	1621.85	0	0	430.841	1.1623	30.2208
TCGA-CV-7440-11A-01R-2187-07	Normal	HNSC	4866.06	8.1274	1340.38	779.584	2333.88	0.3251	579.324	657.253	1799.06	0.6502	8291.14	514.769	37.0611	3096.23	486.021	1433.03	122.887	568.921	2462.29	1826.07	898.895	5219.77	37323.1	104.681	1272.76	307.217	1520.81	193.758	579.649	18.5306	445.182	871.261	252.581	815.995	0.3251	679.171	0	0	1044.86	45.5137	3.9012	850.13	0	0.3251	455.767	0.9753	45.8388
TCGA-H7-A6C4-01A-11R-A30B-07	Tumor	HNSC	4558.22	97.0159	580.571	422.095	4321.02	1.0159	791.365	626.799	1236.41	1.0159	5709.58	246.349	2.0317	280.889	868.571	3018.16	251.936	245.841	1593.9	1803.68	947.302	4671.49	20260.6	138.159	5.0794	585.651	869.079	194.54	445.968	24.8889	583.634	836.063	457.092	487.619	0	621.374	0	0	473.397	62.9841	13.2063	1288.13	0	0	428.612	2.0317	28.4444
TCGA-H7-A6C4-11A-21R-A466-07	Normal	HNSC	34400.9	6.0672	404.767	590.249	1595.67	0.8667	374.431	734.249	372.698	0	5065.48	757.53	9.5341	590.249	286.024	649.187	365.764	579.848	895.341	1160.56	650.921	4936.08	24788.7	159.48	0	539.112	858.072	58.9382	820.802	31.2026	417.56	464.572	328.971	338.895	0	994.184	0	0	432.503	387.432	8.6674	827.736	0	0	277.339	9.5341	62.4052
TCGA-HD-8635-01A-11R-2403-07	Tumor	HNSC	8048.1	39.3259	906.282	311.628	4970.55	2.3834	678.073	351.126	731.699	9.5335	997.572	201.932	5.9585	669.135	383.725	554.733	297.327	352.741	1859.64	1832.23	1401.43	6032.35	21818.1	193.054	0	505.874	779.367	70.3099	452.247	71.5016	314.208	477.869	409.311	423.647	0	929.514	0	0	835.972	168.625	35.1549	2250.51	0	0	350.096	1.7875	98.3146
TCGA-HD-8635-11A-01R-2403-07	Normal	HNSC	3508.22	19.0664	616.699	613.412	4602.24	7.8895	579.224	1269.42	2117.69	4.6022	5610.07	485.818	41.4201	578.567	883.629	2457.59	312.295	657.462	4206.44	2107.82	905.325	5440.5	46733.7	135.437	9.2045	326.101	1495.07	184.089	825.115	50.6246	595.03	521.367	297.107	649.573	32.8731	857.015	0	0	1024.33	50.6246	10.5194	863.905	0	0	619.139	1.9724	93.3596
TCGA-HD-A6HZ-01A-12R-A31N-07	Tumor	HNSC	3100.54	49.9699	817.58	434.678	5685.13	1.8061	740.518	538.194	1130.04	3.0102	4089.25	575.834	24.6839	964.479	768.212	1437.09	223.359	570.74	1847.08	1495.48	926.55	9706.2	19758	169.175	3.6123	229.38	829.019	152.318	1139.07	24.6839	676.448	630.343	230.5	1027.69	0.602	805.954	0	0	655.027	69.2354	62.0108	1593.02	0	0	369.759	1.2041	131.848
TCGA-HD-A6HZ-11A-11R-A31N-07	Normal	HNSC	1493.15	3.736	398.506	254.047	2159.4	3.736	1042.34	1036.39	665.903	0	3445.83	533.001	14.944	574.097	357.41	708.593	146.949	408.468	1405.98	1139.48	1023.66	8569.12	38495.6	159.402	18.68	175.591	572.852	93.3998	524.284	12.4533	193.288	743.462	368.618	396.015	0	726.638	0	0	138.232	88.4184	21.1706	1265.26	0	31.1333	199.253	7.472	23.6613
TCGA-HD-A6I0-01A-11R-A31N-07	Tumor	HNSC	7.9156	31.6623	251.539	97.6253	7748.46	0.8795	1292	349.982	1867.45	0.8795	2502.95	310.686	0	93.2278	934.916	1326.3	85.3122	140.721	1446.79	1394.02	2242.74	11170.6	24607.7	124.89	1.759	388.742	288.478	106.42	326.297	55.409	230.07	923.483	312.507	255.057	0.8795	709.824	0	0	299.033	29.0237	26.3852	1225.15	0	12.3131	358.839	0.8795	21.9877
TCGA-HD-A6I0-11A-11R-A31N-07	Normal	HNSC	6252.7	104.006	332.049	256.548	2221.88	0	1156.39	526.009	544.622	3.8521	2740.56	134.052	41.6025	185.67	346.687	631.741	130.971	280.431	1026.96	768.875	1580.12	8460.71	19832	181.818	3.8521	150.231	340.524	69.3374	365.948	10.7858	267.45	567.797	243.991	408.32	0	651.163	0.7704	0	345.917	67.0262	27.735	1311.25	0	0	177.196	3.8521	23.1125
TCGA-WA-A7GZ-01A-11R-A34R-07	Tumor	HNSC	656.587	28.5097	858.315	435.853	6584.88	0.8639	716.199	699.136	1451.44	10.3672	2752.38	388.937	13.8229	293.736	647.516	1471.71	142.117	527.862	3101.94	2276.46	2525.7	14114.9	27791.4	188.337	14.6868	500.648	880.346	270.838	1054	9.0713	623.52	417.711	554.505	1005.62	2.1598	626.622	0	0.8639	1528.29	126.566	20.3024	1551.62	0.432	0.432	939.646	0.8639	61.3391
TCGA-WA-A7GZ-11A-11R-A34R-07	Normal	HNSC	61555.2	6.4185	641.848	701.54	1213.09	0.6418	345.315	1017.9	899.23	0.6418	5295.59	1333.4	17.3299	684.211	219.512	964.698	412.067	758.023	1883.18	1871.63	622.593	3606.55	34312.6	189.345	1.9255	598.203	1069.32	198.331	1126.44	3.8511	489.762	548.139	353.273	614.249	0	1048.6	0	0	793.967	306.162	6.4185	341.463	0	0	381.354	5.1348	127.086
TCGA-A7-A0CE-01A-11R-A00Z-07	Tumor	BRCA	231.884	8.8143	719.383	317.993	1516.06	3.0511	907.874	347.684	886.268	2.7121	583.778	137.262	137.978	735.317	359.014	470.548	262.056	1072.29	1970	2051.36	1420.8	6688.36	9633.02	120.349	2.0341	450.886	1474.02	109.84	409.865	78.3117	881.787	501.398	426.365	637.681	0	259.13	0	0	1129.59	221.036	123.4	1352.32	0	0	269.019	0.339	38.9864
TCGA-A7-A0CE-11A-21R-A089-07	Normal	BRCA	1198.1	11.1111	509.206	503.175	1744.13	1.5873	551.429	727.53	1247.37	0.9524	364.082	130.473	95.873	1257.78	569.206	1499.37	326.667	527.619	1864.76	1618.1	1517.78	5186.98	6794.6	387.619	2.5397	467.302	1120.95	324.127	478.095	200	691.152	654.603	496.467	1011.75	0	762.898	0	0	892.381	295.556	47.3016	856.191	0	0	681.673	3.8095	195.238
TCGA-A7-A0CH-01A-21R-A00Z-07	Tumor	BRCA	1108.2	5.6697	68.4722	630.642	1286.14	0	802.477	1122.19	1425.4	0	344.289	115.727	61.058	487.592	288.281	883.597	499.368	901.915	698.242	1624.14	1463.21	4380.91	488.901	484.539	0	514.632	1932.92	312.704	334.511	341.053	960.635	768.895	424.292	1415.67	0	625.295	0	0	1474.99	812.508	188.408	536.875	0	0	417.79	0	204.108
TCGA-A7-A0CH-11A-32R-A089-07	Normal	BRCA	437.048	13.1641	515.28	748.848	2563.61	0	477.668	649.426	804.431	0	712.884	246.883	37.9878	813.916	487.071	1218.24	368.594	535.966	1481.9	1548.1	1355.52	4573.2	2938.98	356.935	0.3761	436.295	836.483	230.183	614.198	110.954	484.348	528.82	453.687	1238.93	0	791.695	0	0	809.027	172.637	31.5938	969.629	0	0	382.443	12.788	151.199
TCGA-A7-A0D9-01A-31R-A056-07	Tumor	BRCA	815.974	6.1754	93.4541	1056.81	1191.03	0	732.4	785.834	338.823	0	237.958	150.774	27.1717	713.462	256.484	271.305	414.162	2249.07	1201.73	1158.09	1497.74	5225.2	458.625	487.443	3.7052	285.714	1631.95	98.8061	237.958	421.984	1886.73	228.489	414.294	1529.44	0.8234	896.035	0	0.4117	1671.88	248.662	13.9975	374.64	0	0	191.77	0.4117	157.678
TCGA-A7-A0D9-11A-53R-A089-07	Normal	BRCA	123.218	34.1141	825.866	1373.22	1863.03	0.5092	245.927	701.349	364.562	0	1006.76	466.477	2.5458	837.576	491.853	1327.9	527.495	463.34	1747.96	1029.02	720.978	1929.23	184.318	218.432	0.5092	498.473	928.717	308.045	747.963	10.6925	609.557	570.265	416.685	837.067	0	739.399	0.5092	0	1872.71	73.8289	6.11	441.446	0	0	391.191	8.1466	226.578
TCGA-A7-A0DB-01A-11R-A00Z-07	Tumor	BRCA	571.702	5.3645	101.925	588.179	1325.03	0	810.039	776.664	1256.83	0	649.878	162.721	20.6916	367.468	412.683	634.927	538.749	1005.84	1260.27	1425.81	1478.3	6807.55	706.964	446.403	1.1495	609.254	1426.19	260.945	340.646	241.786	672.11	529.936	369.683	1649.58	0	886.227	0	0	1164.1	380.496	84.2993	417.664	0	0	376.059	0.7664	203.085
TCGA-A7-A0DB-11A-33R-A089-07	Normal	BRCA	122.68	15.4639	439.175	908.247	2017.53	0	270.103	779.985	990.722	0	671.134	114.33	8.2474	1025.77	495.361	1302.06	529.381	503.608	2097.42	991.237	925.258	2547.94	121.134	209.794	0.5155	505.67	989.691	278.866	570.619	22.1649	572.515	648.969	323.227	898.454	0	564.206	0	0	1706.7	68.0412	7.2165	982.474	0	0	428.082	18.0412	158.247
TCGA-A7-A0DC-01A-11R-A00Z-07	Tumor	BRCA	1463.53	5.1898	38.4656	1135.96	427.396	0	452.124	693.437	327.874	0	348.938	232.601	46.7083	678.338	59.8354	83.3422	517.759	1170.45	485.399	1096.27	1484.89	7356.7	35.1075	387.404	0	370.918	1510.84	54.6456	187.444	577.29	1209.22	186.528	523.471	1099.32	0	822.639	0	0	2800.36	543.403	25.0332	126.998	0	0	269.775	0	215.224
TCGA-A7-A0DC-11A-41R-A089-07	Normal	BRCA	1023.77	12.1156	763.746	1149.11	1866.73	0	280.056	723.793	608.574	0	536.347	238.588	42.8705	1472.51	287.512	1563.37	502.33	665.424	1666.36	1249.77	1070.83	3176.61	2500	218.08	0	483.691	1436.16	210.158	600.186	182.665	696.603	432.432	471.295	851.351	0	595.163	0	0	2084.81	282.386	17.7074	405.871	0	0	396.319	3.2619	231.594
TCGA-A7-A13E-01A-11R-A12P-07	Tumor	BRCA	182.769	4.6973	320.273	40.1409	1016.33	0	929.22	423.162	804.954	0	1020.61	240.653	44.8383	4084.98	178.072	591.011	175.083	1512.54	1927.19	1389.99	2106.54	4041.85	6255.15	147.326	0.427	285.684	1026.58	105.05	205.829	40.995	1190.42	341.198	404.356	1003.52	0	696.236	0	0.427	874.56	171.667	181.915	1697.45	0	1.2811	225.079	0.427	91.8117
TCGA-A7-A13E-11A-61R-A12P-07	Normal	BRCA	441.06	18.5401	900.66	1110.46	2137.48	0	176.131	814.351	774.783	0	780.476	318.11	14.1491	1345.62	404.956	1538.34	511.317	568.402	1444.67	962.623	1016.29	2829.81	1186.57	262.489	3.4153	520.587	1034.34	264.441	513.757	48.3019	672.846	543.519	342.534	938.716	0.9758	569.582	0	0	1701.3	97.5797	13.1733	657.687	0	0	439.128	14.6369	150.761
TCGA-A7-A13F-01A-11R-A12P-07	Tumor	BRCA	289.157	3.6145	73.494	773.896	1165.86	0	650.602	337.863	717.671	0	844.402	171.277	60.241	420.08	153.414	227.711	396.385	801.606	455.823	1291.97	1361.45	6278.71	679.92	475.1	0	553.815	1442.57	160.643	446.586	68.2731	1264.98	360.241	364.185	979.116	0	680.663	0	0	1179.92	492.37	16.8675	1212.45	0	0	234.181	0.8032	91.9679
TCGA-A7-A13F-11A-42R-A12P-07	Normal	BRCA	946.116	4.9394	871.127	1052.09	2552.76	0.449	282.443	695.442	646.161	0	550.067	188.563	30.9834	1927.26	411.316	1214.19	468.792	552.762	1118.4	1096.09	1072.29	3670.41	4344.41	220.925	2.2452	628.648	1088.91	262.236	515.492	25.1459	558.599	512.348	403.197	1376.74	0	535.842	0	0	1352.94	149.977	26.493	607.993	0	0	555.721	7.1846	189.493
TCGA-A7-A13G-01A-11R-A13Q-07	Tumor	BRCA	1081.86	4.8429	38.4745	834.331	1096.66	0	997.377	900.187	2169.37	0.2691	529.385	189.442	158.203	299.186	294.612	310.217	389.319	465.998	2052.6	1671.62	1344.19	4578.46	143.405	569.584	0	469.765	1622.39	366.18	376.942	30.941	995.806	719.984	444.571	919.89	0	824.08	0	0	1861.03	570.122	505.818	584.112	0	0	469.94	0.2691	293.805
TCGA-A7-A13G-11A-51R-A13Q-07	Normal	BRCA	188.288	10.9801	476.21	1878.41	2311.92	0	111.021	770.622	367.629	0	468.882	137.544	4.88	1061	461.163	1864.17	633.998	708.418	2743.8	669.784	788.939	2021.96	4.0667	159.821	1.22	426.596	1280.6	298.089	445.303	3.66	641.663	570.557	345.315	1424.97	0	446.226	0	0	2146.4	83.7739	4.4734	354.616	0	0	491.456	9.7601	201.301
TCGA-AC-A23H-01A-11R-A157-07	Tumor	BRCA	422.525	4.1657	28.8626	1283.34	719.78	0	701.927	600.726	1020.01	0	1713.36	279.711	0	564.16	318.679	437.105	420.739	1283.94	1530.91	1725.51	1386.3	5291.97	258.573	2320.91	0	947.11	1568.7	213.94	157.703	858.737	6100.21	259.466	314.022	1090.23	0	426.069	0	0	1995.09	168.712	32.1357	720.077	0	0	1017.07	10.1168	101.465
TCGA-AC-A23H-11A-12R-A157-07	Normal	BRCA	1639.5	9.661	1422.67	1156.45	1825.92	0	181.769	1011.32	738.528	0.3578	484.587	98.2449	25.047	3145.9	508.811	2390.91	566.777	727.078	2003.76	1278.11	1391.18	3348.42	5616.6	145.63	1.4313	590.035	1548.26	318.454	407.192	67.9846	692.341	651.937	425.977	1781.2	0	344.063	0	0	1652.38	154.218	21.4688	657.304	0	0	631.273	5.0094	171.751
TCGA-AC-A2FB-01A-11R-A17B-07	Tumor	BRCA	1270.44	21.7198	301.159	739.768	1943.11	0	442.175	771.576	2640.08	0	566.441	133.69	7.7802	1024.72	676.23	3771.46	429.208	639.598	2325.31	1909.39	1081.45	5702.57	1226.68	641.867	6.8077	658.4	1883.46	370.205	410.082	62.5658	1024.77	766.351	432.693	1295.4	0.3242	474.619	0.3242	0.6484	2183.97	169.868	45.3846	495.016	0	0	649.352	0.9725	117.676
TCGA-AC-A2FB-11A-13R-A17B-07	Normal	BRCA	852.736	15.3348	894.531	851.533	2249.41	0	285.649	789.256	986.239	0	477.947	134.916	30.369	1959.25	552.053	1741.85	446.213	574.905	1846.19	1269.48	1272.49	4323.82	6276.15	246.56	1.8041	512.664	1126.36	322.031	516.272	71.5625	669.822	547.844	532.151	1700.96	0	467.234	0	0	1117.04	124.483	15.0341	848.827	0	0	542.107	11.1253	152.145
TCGA-AC-A2FF-01A-11R-A17B-07	Tumor	BRCA	772.625	7.4074	434.783	586.795	1777.13	0	296.296	962.625	833.494	0	553.99	157.285	28.0193	1003.86	420.934	1675.68	548.792	816.103	1954.52	1722.38	1427.05	5632.53	711.433	574.235	0.9662	479.227	1557.81	299.195	409.34	32.5282	897.633	693.72	444.905	1325.6	0	518.28	0	0	1846.05	285.99	26.087	486.312	0	0	513.878	1.9324	153.301
TCGA-AC-A2FF-11A-13R-A17B-07	Normal	BRCA	726.567	15.9286	701.417	635.188	1878.18	0.2794	386.199	906.396	1576.65	0	588.57	127.037	51.9775	2392.92	511.392	1749.91	403.245	665.927	2117.94	1625.83	1661.32	5135.99	3930.73	382.286	1.9561	632.114	1505.95	276.096	523.408	290.627	711.145	659.779	435.736	1229.58	0	564.825	0	4.1917	1544.24	211.263	49.7419	950.406	0	0	743.896	1.3972	166.552
TCGA-AC-A2FM-01A-11R-A19W-07	Tumor	BRCA	396.258	12.0281	38.7571	1387.24	835.951	0	950.217	761.019	1204.14	0	287.337	146.174	6.3481	338.456	205.48	302.706	411.961	806.883	1795.86	1774.47	1134.65	23345.5	138.323	1021.72	2.3388	378.216	741.062	146.007	939.86	1552.62	1317.58	237.554	430.785	988.974	0	981.781	0	0.6682	1312.06	261.276	28.0655	449.716	0.6682	0.3341	159.238	1.0023	140.327
TCGA-AC-A2FM-11B-32R-A19W-07	Normal	BRCA	729.201	9.7879	254.078	384.176	1729.2	0	734.502	608.805	699.715	0	423.328	151.081	107.259	1022.84	602.773	1075.04	203.507	414.356	820.147	1516.31	1715.74	8469.82	7391.11	424.551	4.4861	397.227	524.878	254.078	382.953	90.5383	439.482	433.524	547.883	929.853	0.4078	840.363	0	1.6313	316.068	223.899	58.3197	1673.74	0	0	521.17	4.4861	95.0245
TCGA-BH-A0AU-01A-11R-A12P-07	Tumor	BRCA	333.033	7.2202	185.018	918.773	1652.98	0	709.837	613.84	1137.18	0	615.347	237.662	67.6895	310.921	316.787	883.574	356.047	834.386	841.606	1040.16	785.65	8633.57	116.426	750	0.9025	477.437	1209.84	214.698	467.96	20.7581	1162.82	322.653	318.141	1212.55	0	935.329	0	0	2866.88	377.708	69.9458	670.126	0	0	306.575	1.3538	193.592
TCGA-BH-A0AU-11A-11R-A12P-07	Normal	BRCA	2089.1	5.2531	1033.24	766.138	1811.9	0	444.085	994.694	945.954	0	348.936	140.382	62.6326	3341.75	414.183	1381.96	541.065	740.277	1715.73	1606.22	1510.46	5803.01	5652.69	425.902	2.8286	598.04	1623.19	272.351	501.465	188.706	635.62	613.395	551.029	1544.4	0	726.954	0	0	1445.8	412.163	77.5836	558.44	0	0	561.277	2.8286	358.42
TCGA-BH-A0AY-01A-21R-A00Z-07	Tumor	BRCA	231.638	3.9113	465.884	725.337	1540.63	0	704.042	601.869	1165.15	0	379.835	91.156	35.2021	257.714	368.535	708.822	269.014	1070.4	1373.75	1624.51	1328.99	5597.57	9.9957	664.928	0	593.655	1039.11	106.358	267.71	58.6701	782.829	202.521	447.058	678.835	0	505.606	0	0	1417.64	104.302	66.0582	1287.7	0	0	141.243	0	73.0117
TCGA-BH-A0AY-11A-23R-A089-07	Normal	BRCA	710.87	2.1739	803.043	960	1987.39	0.4348	366.087	697.687	536.957	0	646.957	188.739	40	1621.3	411.739	1670.43	471.304	615.217	812.609	1352.61	1175.65	3123.04	4190	213.043	5.2174	521.739	1275.65	276.957	517.826	37.8261	666.67	518.261	506.27	1009.13	0	575.27	0	0	1253.04	204.348	17.3913	740.87	0	0	543.57	0.4348	188.696
TCGA-BH-A0AZ-01A-21R-A12P-07	Tumor	BRCA	375.659	6.7082	220.891	638.237	2566.36	0	513.177	633.416	876.857	2.3958	278.213	85.654	44.0824	918.543	385.242	1017.25	388.596	424.533	450.886	1418.78	1232.39	4167.23	1461.91	474.365	5.2707	604.217	795.879	180.642	304.744	46.9574	1007.78	511.26	335.419	808.337	0	611.711	0	0	1110.69	220.412	45.0407	1091.52	0	0	278.831	0.4792	172.976
TCGA-BH-A0AZ-11A-22R-A12P-07	Normal	BRCA	3025.83	8.2298	750.743	890.955	1541.72	0	343.824	784.967	620.59	0	313.523	95.7708	42.3684	2555.21	289.873	1631.64	630.649	908.634	801.951	1448.14	1071.1	4212.15	5298.48	424.598	5.1817	534.329	1751.73	307.856	440.143	210.927	689.406	623.638	489.937	1369.2	0	672.23	0	2.4385	1855.98	456.908	53.3415	441.363	0	0	610.888	4.8769	265.488
TCGA-BH-A0B2-01A-11R-A10J-07	Tumor	BRCA	546.42	9.8348	596.381	511.015	2992.53	0	739.575	957.51	2877.66	0.3934	551.865	346.149	39.7325	386.31	1215.18	3276.55	295.83	614.083	1836.35	1892.21	1281.27	5498.82	1250.98	393.784	2.3603	727.38	2367.03	324.154	343.824	36.9788	538.049	1125.1	427.128	781.668	0	639.548	0	0	1619.98	563.336	166.011	634.54	0	0	631.023	2.3603	130.606
TCGA-BH-A0B2-11A-11R-A10J-07	Normal	BRCA	624.172	7.0364	529.801	720.199	1836.92	0	414.735	939.706	1014.07	0	426.921	110.96	29.8013	2181.29	500	1497.52	420.53	603.063	1786.84	1359.69	1675.5	4864.24	2985.93	283.94	2.4834	601.821	1382.45	182.947	693.709	97.6821	673.051	468.957	367.405	947.02	0	550.712	0	0.8278	1613	208.195	76.1589	1085.68	0	0	507.955	0.8278	146.109
TCGA-BH-A0B3-01A-11R-A056-07	Tumor	BRCA	114.022	7.2944	1019.68	580.094	3217.97	2.6874	1271.14	492.781	1175.16	11.9013	3347.38	551.404	252.615	1305.31	780.497	1001.63	117.862	686.822	1346.77	2834.82	1751.03	9457.34	5673.87	146.655	1.9196	368.557	1034.26	201.555	562.05	38.0075	587.542	913.331	471.013	569.345	0	345.899	0	14.5887	997.409	163.163	160.092	2440.54	0	0	399.658	0.3839	81.7737
TCGA-BH-A0B3-11B-21R-A089-07	Normal	BRCA	2553.54	14.0833	910.949	776.299	1727.78	0.3435	340.06	1020.78	1574.24	0	423.712	130.047	72.134	2180.51	607.986	2814.6	588.75	746.758	2168.48	1500.73	1332.42	3324.35	3684.67	361.013	3.7784	454.788	1749.42	371.318	435.552	100.644	777.343	822.327	579.572	1602.4	0	604.929	0.3435	0	1699.61	466.81	29.1971	692.143	0	0	648.148	1.7175	265.178
TCGA-BH-A0B5-01A-11R-A12P-07	Tumor	BRCA	1727.48	6.004	110.74	1021.35	1650.43	0	854.236	679.52	1332.56	0.6671	389.593	89.4029	29.3529	485.324	418.946	803.536	421.614	1098.73	910.274	1752.84	1097.4	7855.9	523.683	441.628	0	693.462	1334.56	275.183	390.594	31.6878	853.069	679.787	371.568	1148.77	0	1218.59	0	0	1704.14	626.084	216.144	533.022	0	0	458.049	0.3336	247.498
TCGA-BH-A0B5-11A-23R-A12P-07	Normal	BRCA	56.3258	9.0988	1037.69	1256.93	1850.09	0	216.204	561.205	135.182	0	914.211	372.119	3.4662	594.021	391.681	746.101	529.463	716.638	1252.6	878.683	730.936	2111.35	35.9619	191.508	0.8666	399.047	860.052	231.802	695.407	3.8995	656.079	373.05	443.483	996.534	0	714.233	0	0	1449.74	48.0936	1.7331	254.333	0	0	377.253	4.766	207.972
TCGA-BH-A0B7-01A-12R-A115-07	Tumor	BRCA	225.161	6.0758	224.446	783.774	1547.89	0.7148	654.039	422.488	1240.66	0.7148	496.069	71.9442	2.1444	2066.12	477.484	1419.23	291.279	725.876	1096.85	1603.65	1505.72	3938.53	881.344	507.505	2.5018	450.679	2022.52	244.103	275.911	64.3317	1049.76	819.514	358.463	562.187	0	1146.65	0	2.5018	1544.67	91.4939	156.54	677.269	4.2888	3.2166	677.412	5.361	135.811
TCGA-BH-A0B7-11A-34R-A115-07	Normal	BRCA	2065.17	5.1791	1272.33	790.246	1403.54	0	372.464	865.615	1257.66	0.8632	347.432	120.272	24.1692	3497.19	345.274	1663.36	534.743	910.66	1396.31	1652.57	1541.65	4191.63	4775.14	329.737	1.2948	539.491	2005.18	327.147	533.448	347.864	784.126	585.671	482.244	1334.05	0.4316	666.482	0	3.0211	1590.42	261.977	66.8968	606.819	0	0	739.814	3.8843	269.745
TCGA-BH-A0B8-01A-21R-A056-07	Tumor	BRCA	550.086	5.51	56.9371	1888.11	1013.85	0	624.93	746.633	1497.01	0	493.318	319.321	41.3253	915.585	219.483	441.722	463.762	833.394	1084.1	1751.73	1602.04	8209.5	372.846	303.052	0.9183	372.387	1957.9	73.9264	365.959	106.987	1155.69	364.122	471.917	874.26	0	629.366	0	0	2887.72	546.871	34.4378	709.418	0	0	71.603	0	183.668
TCGA-BH-A0B8-11A-41R-A089-07	Normal	BRCA	146.487	3.8172	628.892	1482.52	2255.52	0	249.076	751.769	191.34	0	711.206	192.814	3.8172	869.856	364.547	980.556	586.902	514.374	1309.32	916.617	937.612	2359.06	325.421	234.284	0.9543	440.892	1158.54	203.521	630.323	24.335	578.189	403.197	441.575	777.764	0.4772	633.692	0	0	1900.51	60.5988	0.4772	446.618	0	0	333.418	5.2487	148.873
TCGA-BH-A0BA-01A-11R-A056-07	Tumor	BRCA	846.543	4.4555	180.961	938.394	1022.71	1.0282	1135.12	492.678	904.464	0	278.982	86.0458	12.681	634.05	270.071	766.687	596.007	931.54	597.721	2048.5	1728.39	4401.34	828.721	539.114	0.3427	485.305	1276.33	176.849	410.933	460.629	549.348	1148.14	503.768	1175.56	0	743.062	0	0.3427	1010.37	139.148	88.4243	423.957	0	0	367.019	1.0282	231.685
TCGA-BH-A0BA-11A-22R-A19E-07	Normal	BRCA	1093.68	3.6917	817.72	946.47	1833.41	0.9229	352.1	846.931	719.889	11.5367	507.153	213.198	26.7651	2801.11	364.098	1811.72	544.07	606.83	1604.06	1287.96	1216.43	4358.56	4722.2	259.345	36.4559	698.2	1496.08	266.267	625.75	130.134	642.88	486.387	378.86	1495.62	0.9229	497.997	0	0.9229	1603.6	144.901	26.7651	592.524	0	0	423.983	4.1532	176.742
TCGA-BH-A0BC-01A-22R-A084-07	Tumor	BRCA	315.218	10.8696	512.985	526.572	1901.58	0	620.775	738.556	1266.91	0	557.369	98.6658	20.5315	319.445	478.866	1247.59	310.086	1140.7	428.745	1638.29	1360.51	7730.7	623.19	243.358	1.2077	674.821	1467.09	202.295	455.315	66.7273	1227.78	553.746	290.101	656.101	0	591.188	0	0	1399.16	286.233	33.2127	590.582	0	0	315.24	1.2077	136.172
TCGA-BH-A0BC-11A-22R-A089-07	Normal	BRCA	1130.87	9.5759	935.249	792.978	1842.23	2.28	349.293	811.883	811.673	0	507.068	190.242	41.4957	1886.91	516.644	1616.51	398.085	578.203	1490.65	1700.41	1340.63	4296.4	7044.23	205.654	5.016	520.748	1335.61	240.766	578.203	51.0716	588.354	579.115	491.788	1038.76	0	623.849	0	0	1412.68	170.999	31.4637	1160.05	0	0	451.149	0.456	163.247
TCGA-BH-A0BJ-01A-11R-A056-07	Tumor	BRCA	991.661	3.5865	163.902	965.839	1630.41	0	1178.52	832.562	1072.72	0	213.395	101.397	294.45	577.782	543.352	693.625	495.293	1178.16	635.883	1482.65	1405.18	5822.29	758.54	377.656	1.0759	564.153	2552.5	386.981	437.55	55.5904	710.725	595.356	345.091	1429.57	0.3586	759.236	0	0	2105.62	953.286	27.2572	712.275	0	0	269.477	0.3586	169.282
TCGA-BH-A0BJ-11A-23R-A089-07	Normal	BRCA	1657.27	6.9444	956.291	921.16	1549.43	0	395.833	868.113	1369.28	0.817	321.058	147.459	51.4706	3038.4	462.418	1464.05	459.15	879.902	1484.07	1781.45	1507.76	3841.91	6408.91	229.984	2.0425	719.363	1640.11	331.699	499.183	126.225	731.426	683.006	484.779	1412.17	0	570.744	0	0.4085	1732.03	285.948	42.8922	933.823	0	0	590.768	2.451	190.768
TCGA-BH-A0BM-01A-11R-A056-07	Tumor	BRCA	962.42	3.1847	306.369	517.834	1796.82	0	678.344	1199.54	1120.38	1.2739	259.236	83.4395	11.465	1252.23	396.178	764.312	378.981	707.643	829.299	1555.41	1366.24	4205.1	1704.46	357.962	2.5478	425.478	1671.97	261.783	373.248	54.1401	475.293	559.873	413.726	1242.68	0	698.217	0	0	843.312	352.866	121.019	994.268	0	0	349.994	0	245.86
TCGA-BH-A0BM-11A-12R-A089-07	Normal	BRCA	1537.55	3.3727	1281.64	840.655	1976.42	0	458.271	787.762	858.784	0	354.559	147.136	82.6321	2389.16	510.548	1535.86	450.682	733.571	1215.03	1753.4	1676.67	6240.41	14394.4	244.945	2.5296	589.808	1326.75	250.426	551.864	82.6321	613.05	502.538	544.625	1231.89	0.8432	652.406	0	0	973.035	215.012	32.041	1271.1	0	0	529.684	0.8432	201.943
TCGA-BH-A0BQ-01A-21R-A115-07	Tumor	BRCA	412.523	8.8664	155.396	490.454	2552.13	0	756.914	743.096	2166.21	0.9333	518.542	138.587	6.0665	469.454	502.587	1180.17	242.194	600.585	987.908	1766.75	1403.23	6166.37	1515.69	572.119	2.7999	530.586	775.113	321.992	381.257	15.8663	579.543	637.917	343.519	1022.44	0	703.78	0	0	1121.84	212.794	83.0645	1204.44	0	0	466.482	0.4667	104.997
TCGA-BH-A0BQ-11A-33R-A115-07	Normal	BRCA	1996.41	5.0724	824.686	927.824	1689.53	0	273.909	666.554	1402.52	0	615.872	101.722	44.8061	2226.36	325.055	1960.9	280.672	738.878	1057.66	1442.25	1153.55	3980.98	4938.81	211.35	2.1135	553.736	1618.09	222.762	435.38	112.861	700.209	589.665	446.974	1229.21	0	496.777	0	1.6908	1622.32	178.379	57.4871	976.857	0	0	643.99	1.2681	216.422
TCGA-BH-A0BS-01A-11R-A12P-07	Tumor	BRCA	747.697	3.8841	57.2911	764.204	890.115	0.3237	434.376	1270.72	3003.41	0	435.27	152.087	2.9131	461.241	347.63	296.166	320.118	776.181	1053.57	1373.69	1231.27	3780.56	192.265	446.676	0.971	647.357	1588.94	377.409	389.385	41.4308	882.347	464.478	283.354	1144.85	0	568.641	0	0	1640.73	347.63	34.6336	660.304	0	0	461.711	0	103.901
TCGA-BH-A0BS-11A-11R-A12P-07	Normal	BRCA	1070.59	3.8586	933.43	746.112	1755.31	0	435.32	865.529	921.854	0	444.44	188.65	25.9578	2462.84	330.787	1576.76	484.079	794.169	907.121	1517.13	1534.32	5488.68	6262.5	367.619	3.8586	688.584	1211.95	260.631	483.728	94.3602	734.34	486.183	556.68	1394.71	0.3508	552.221	0	0	1076.9	306.583	64.5438	747.866	0	0	507.539	1.0523	213.626
TCGA-BH-A0BT-01A-11R-A12P-07	Tumor	BRCA	465.156	5.3687	97.7862	621.997	1277.36	0	1036.92	892.021	1064.91	0	863.97	482.151	85.1315	135.75	1278.12	1449.92	160.676	1621.33	640.02	4517.34	3174.41	8005.81	390.378	1251.28	7.6695	406.484	2005.19	451.35	466.306	248.492	737.96	1083.32	794.657	1071.81	0	519.168	0	0	751.228	972.493	174.865	403.416	0	0	671.227	0	92.4175
TCGA-BH-A0BT-11A-21R-A12P-07	Normal	BRCA	1484.09	0.4014	706.92	742.648	1456.39	0	346.034	996.717	1034.09	0	309.905	121.927	54.5946	2715.68	458.434	1203.89	462.449	817.715	1452.78	1823.7	1809.25	5691.09	8688.57	323.553	3.2114	600.942	1504.56	382.985	412.27	246.88	764.236	637.473	541.543	1450.77	0	515.534	0	0	1319.1	322.349	43.756	858.26	0	0.4014	696.74	0.4014	182.25
TCGA-BH-A0BV-01A-11R-A00Z-07	Tumor	BRCA	947.045	4.6048	62.9317	1070.61	1554.87	0	945.51	482.038	1234.08	0	210.702	76.9186	3.0698	148.504	465.464	1134.69	430.545	1059.48	348.258	1526.86	1226.78	4709.13	141.98	492.709	0.3837	518.035	1287.8	283.576	296.623	31.4658	814.232	620.491	396.861	1394.47	0	776.619	0	0	1861.86	165.004	33.7682	744.82	0	0	375.092	0	166.539
TCGA-BH-A0BV-11A-31R-A089-07	Normal	BRCA	1811.49	3.0574	1096.93	1102.18	1614.59	0	434.451	931.166	1056.62	0	360.533	125.997	32.408	3143.89	291.367	1235.79	516.389	855.756	1235.17	1536.02	1623.46	4157.4	3840.35	265.685	3.0574	663.754	1680.33	301.456	439.649	201.786	679.955	550.325	445.898	1347.38	0	574.543	0	1.8344	1713.65	280.666	36.6884	598.326	0	0	687.066	1.8344	194.143
TCGA-BH-A0BW-01A-11R-A115-07	Tumor	BRCA	522.476	36.4775	1113.38	564.849	4393.15	5.8954	292.189	514.455	3030.78	7.3692	546.437	208.725	5.5269	1328.67	1028.74	6301.4	271.186	542.004	1270.08	1976.79	1182.39	3339.35	3383.94	166.175	2.9477	595.063	2261.24	492.262	250.921	48.6367	2329.53	1802.51	492.505	623.803	0.3685	415.129	0	40.899	2571.48	184.967	21.0022	2993.37	0	0.3685	1035.12	2.9477	129.329
TCGA-BH-A0BW-11A-12R-A115-07	Normal	BRCA	887.202	11.6397	1126.03	619.92	2101.61	0	495.333	928.251	1899.85	0	552.678	84.4954	76.3045	2354.66	557.842	3119	457.396	638.889	1924.43	1742.93	1644.21	3913.52	3285.41	155.627	1.7244	563.878	1916.24	282.801	545.771	56.474	941.585	1121.29	481.426	1053.61	0	688.077	0	3.0177	1714.05	171.577	45.6965	1294.16	0	0	610.652	2.1555	240.553
TCGA-BH-A0BZ-01A-31R-A12P-07	Tumor	BRCA	707.978	8.7554	56.759	411.503	2155.33	0	885.501	507.356	2152.52	0	457.034	88.7976	3.321	300.4	707.072	1477.55	272.926	995.698	859.235	4336.33	1772.51	6185.22	233.376	521.7	16.3031	595.668	1136.39	223.715	377.085	123.481	856.602	619.519	643.119	704.355	0.6038	578.16	0	0	1297.31	152.464	38.0406	2112.16	0	0	292.327	0	93.2901
TCGA-BH-A0BZ-11A-61R-A12P-07	Normal	BRCA	902.609	12.9976	705.84	1111.29	2247.5	0.7221	253.091	798.978	924.73	0	688.012	264.547	16.969	1296.15	410.867	1545.99	439.39	665.764	1596.13	1191.44	1112.74	3577.22	3011.46	327.827	1.4442	468.273	1137.65	340.464	459.247	91.705	718.516	624.244	424.934	1057.14	0	543.883	0	0	1641.3	156.693	20.9405	442.639	0	0	603.206	5.4157	145.862
TCGA-BH-A0C0-01A-21R-A056-07	Tumor	BRCA	408.406	18.2732	460.027	544.998	1696.21	0.4568	705.802	477.36	1948.95	0	594.048	259.644	24.212	118.776	667.428	1948.38	193.239	605.299	2318.87	1468.71	1091.82	10785.7	404.294	253.54	2.741	903.152	1067.15	175.4	210.598	119.689	1805.95	427.136	281.042	806.761	0	359.219	0	0	1254.45	133.851	65.3266	1299.22	0	0.4568	198.269	1.3705	112.837
TCGA-BH-A0C0-11A-21R-A089-07	Normal	BRCA	2358.4	3.714	965.955	870.938	1695.76	0	368.616	716.128	1579.08	0	308.264	136.304	38.9972	3022.28	494.274	1860.11	627.36	742.804	2198.7	1571.65	1518.11	4597.34	7212.94	442.587	3.4045	635.097	1857.94	304.859	532.033	176.726	762.411	618.384	508.366	1220.98	0	661.646	0	0	1890.44	383.473	53.2343	715.258	0	0	603.34	0.9285	271.123
TCGA-BH-A0C3-01A-21R-A12P-07	Tumor	BRCA	317.259	32.1489	295.262	661.168	1804.15	0	526.65	611.739	715.85	0	559.315	590.258	7.6142	751.269	395.939	1382.4	503.384	801.184	2209.39	1620.14	1247.46	4752.54	83.7563	216.159	3.8071	370.981	1421.32	217.157	503.384	278.342	1138.02	610.406	421.358	1012.27	0	717.234	0	0	1395.09	137.056	117.174	943.316	0	0	411.925	0.423	185.702
TCGA-BH-A0C3-11A-23R-A12P-07	Normal	BRCA	2279.82	6.4699	1042.03	894.46	1925.6	0.4044	314.193	824.015	1298.02	0	299.895	135.685	66.3162	3207.44	427.82	1698.34	457.744	790.538	1927.62	1383.74	1562.07	5502.22	6714.92	279.822	0.4044	525.273	1647.39	335.22	407.602	207.845	648.597	638.496	519.357	1548.73	0.8087	552.087	0	0	1470.68	323.089	78.4472	545.896	0	0	655.495	2.8306	264.861
TCGA-BH-A0DD-01A-31R-A12P-07	Tumor	BRCA	1994.75	4.902	131.653	829.132	1396.36	0	882.003	285.235	1476.89	0	144.958	59.7829	54.6218	268.908	772.409	1458.33	443.277	1200.98	1426.82	1317.93	1138.31	7772.41	2.451	244.048	0.3501	683.823	1643.21	261.204	451.33	106.092	2515.64	596.288	415.564	1176.47	0	622.812	0	0	2033.26	514.006	42.3669	303.221	0	0	455.445	1.0504	172.969
TCGA-BH-A0DD-11A-23R-A12P-07	Normal	BRCA	166.522	6.5048	724.631	1346.49	2447.53	0.4337	264.961	597.398	300.954	0	1036.64	351.314	3.0356	848.656	445.36	1521.68	480.486	485.256	1714.66	923.244	723.33	2749.35	13.0095	286.644	0	485.69	952.732	341.717	755.854	11.7086	606.83	496.531	359.705	798.786	0	750.325	1.301	0	1999.13	78.9245	6.0711	625.325	0	0	476.466	15.1778	194.709
TCGA-BH-A0DG-01A-21R-A12P-07	Tumor	BRCA	603.678	3.7521	205.117	552.816	2007.4	0	740.84	806.744	1587.77	0	723.83	107.24	9.5888	612.433	609.932	1038.93	276.825	1141.9	1806.03	1873.15	1564.23	5371.82	631.611	883.421	2.0845	623.689	617.436	302.256	301.839	70.4569	2701.07	766.688	309.393	891.759	0	503.858	0	0	1259.89	173.432	40.0228	2445.15	0	2.5014	605.783	2.0845	134.66
TCGA-BH-A0DG-11A-43R-A12P-07	Normal	BRCA	2653.67	8.5901	1134.22	984.224	1344.02	0.6608	301.313	1151.59	1257.78	0	294.762	88.4777	51.5404	3927.31	427.521	1444.78	620.467	888.412	1976.38	1390.27	1346	3983.15	4530.93	259.354	0.9912	595.358	1945.65	349.193	425.869	105.394	812.062	739.407	520.925	1539.61	0.3304	541.753	0.3304	0	2195.09	419.262	44.2719	501.858	0	0	697.656	0.6608	259.354
TCGA-BH-A0DH-01A-11R-A084-07	Tumor	BRCA	366.955	5.2691	39.5183	1015.43	1051.56	0	904.404	377.9	514.114	0	500.188	184.987	184.418	106.888	461.046	532.932	429.055	1147.53	874.671	1803.91	2337.6	5776.82	347.384	1523.9	5.6455	565.676	1352.28	440.346	436.206	74.1438	949.259	557.019	880.053	1307.87	0	848.856	0	0	1398.19	340.61	36.131	1157.7	0	0	420.245	0	125.706
TCGA-BH-A0DH-11A-31R-A089-07	Normal	BRCA	867.338	9.6558	668.766	696.474	2176.32	0	511.755	695.382	754.828	0	680.521	208.917	65.0714	672.124	619.647	1055.42	217.884	488.245	1563.81	1791.77	1302.27	5405.96	12601.2	332.074	3.7783	509.656	719.983	280.856	573.048	79.7649	623.3	494.542	635.722	1325.78	0.8396	848.728	0	0	539.043	217.884	25.6087	1146.1	0	0	435.844	2.5189	184.299
TCGA-BH-A0DK-01A-21R-A056-07	Tumor	BRCA	639.964	8.5509	205.671	639.964	2394.24	0	954.545	474.883	1997.35	0	758.776	174.41	6.3006	500.9	697.57	1810.08	261.026	1746.62	731.773	2014.85	1404.14	5608.01	1248.87	299.73	4.5005	537.804	1001.8	172.817	481.548	262.376	839.104	749.325	332.781	729.523	0	555.054	0	0	908.641	167.417	18.0018	1313.23	0	0	351.701	1.3501	129.613
TCGA-BH-A0DK-11A-13R-A089-07	Normal	BRCA	1457.12	5.8296	467.828	717.044	1105.59	0	477.738	705.271	1273.83	0	442.521	162.658	30.3141	1623.55	331.123	1297.38	386.796	727.538	884.063	1888.51	1502.88	3942.58	3751.37	375.428	2.9148	479.195	1497.92	330.54	472.2	776.215	675.843	537.2	484.122	1277.56	0	674.497	0	0.2915	1719.45	200.831	44.5967	499.308	0	0.2915	794.864	0.2915	157.983
TCGA-BH-A0DL-01A-11R-A115-07	Tumor	BRCA	627.857	32.4274	747.684	367.82	4337.55	3.706	1273.01	598.443	2313.77	1.5442	1118.79	267.483	12.971	2177.58	630.636	1801.73	244.595	1013.28	1865.35	1601.3	1540.77	3596.66	16218	59.2959	2.4707	374.305	1897.16	214.947	356.084	37.0599	529.589	962.322	389.392	1072.58	0	1036.82	0	0	765.596	263.434	33.6628	1486.1	0	0	565.071	0.6177	186.844
TCGA-BH-A0DL-11A-13R-A115-07	Normal	BRCA	1716.13	11.9723	768.116	898.551	2609.33	0	437.933	918.286	1432.58	0	483.595	160.847	70.5734	2371.77	619.093	2774.1	511.027	603.655	2254.88	1567.42	1488.66	3710.78	4463.45	238.185	0.9452	551.355	1641.46	305.608	530.246	93.2577	717.933	780.403	495	1345.94	0	714.663	0	0	1834.59	206.049	25.8349	866.1	0	0	699.594	4.7259	249.843
TCGA-BH-A0DO-01B-11R-A12D-07	Tumor	BRCA	1233.75	0.7305	186.633	1356.46	1391.89	0.3652	880.935	943.521	1150.03	0	233.565	93.1994	74.1417	1171.29	379.839	646.457	436.45	901.753	794.741	1494.89	1665.08	6128.2	1928.41	405.04	1.0957	648.283	1572.32	287.725	362.308	55.8802	737.148	583.273	400.292	1920.01	0	694.657	0	0.3652	1776.48	393.353	77.0636	377.283	0	0	472.348	0.7305	201.242
TCGA-BH-A0DO-11A-22R-A12D-07	Normal	BRCA	1399.54	1.1459	954.163	868.22	1819.71	0.382	338.044	881.077	1318.56	0	348.507	123.984	38.1971	4446.91	428.571	1587.47	563.025	793.736	1731.58	1491.21	1386.17	4547.36	5642.86	252.101	2.6738	596.257	1799.47	293.354	430.099	90.1451	654.247	597.403	507.238	1582.51	0	470.252	0.382	0	1461.42	263.942	51.9481	517.571	0	0	598.743	1.9099	231.856
TCGA-BH-A0DP-01A-21R-A056-07	Tumor	BRCA	841.406	13.2876	156.88	1147.02	1491.21	0	899.7	583.883	1100.73	0	275.611	168.783	46.721	484.355	465.066	1400.77	462.495	1233.6	982.426	1219.03	1015	5038.15	1030.43	258.894	0.4286	594.514	1289.76	456.065	443.635	36.4338	846.455	426.061	336.404	2276.9	0	823.759	0	0	1685.38	331.762	132.447	684.098	0	0.4286	474.334	0	194.599
TCGA-BH-A0DP-11A-12R-A089-07	Normal	BRCA	2358.07	6.7848	1108.21	735.816	1198.88	0	355.865	684.186	936.986	0	272.428	118.629	40.0305	1874.31	426.766	1235.18	413.875	753.456	1184.97	1563.23	1170.72	4345.01	8785.34	305.996	2.7139	514.291	1214.82	305.297	571.283	245.611	731.721	651.344	505.426	1595.45	0	783.903	0	0.6785	1592.4	285.642	40.0305	456.62	0	0	519.332	1.6962	224.239
TCGA-BH-A0DQ-01A-11R-A084-07	Tumor	BRCA	506.743	5.7213	110.339	717.205	1663.67	0	868.002	690.56	1185.12	0	506.179	88.2468	50.6743	527.994	530.037	1089.09	357.989	849.203	855.742	2252.96	2112.38	5981.61	214.548	458.521	3.678	668.574	1626.07	308.95	542.705	143.032	642.836	570.086	556.338	982.019	0	642.358	0	0	1127.09	227.626	31.4671	615.856	0	0	481.144	1.226	107.07
TCGA-BH-A0DQ-11A-12R-A089-07	Normal	BRCA	2408.65	7.8335	655.69	808.298	1440.49	0.2901	416.914	1119.91	997.751	0	305.824	100.805	35.3957	2226.16	381.229	1581.2	577.936	780.155	1477.91	1663.31	1601.22	4337.42	3400.01	373.976	3.1914	597.374	1964.17	266.048	487.126	500.181	748.905	685.573	533.476	1531.59	0	679.286	0	0.5803	1830.13	368.753	25.2412	447.378	0	0	611.347	2.0309	244.578
TCGA-BH-A0DT-01A-21R-A12D-07	Tumor	BRCA	733.297	4.6436	155.947	734.845	1842.72	0	654.744	924.972	2073.35	0	475.192	194.887	18.5743	460.101	365.294	1149.67	311.893	787.472	958.511	1737.86	1475.49	5390.03	1401.2	318.085	0	532.463	1290.14	253.849	487.962	33.2789	741.192	682.605	374.709	1158.18	0	603.715	0	0	1330.38	249.205	60.3664	861.383	0	0.7739	437.738	0.7739	112.607
TCGA-BH-A0DT-11A-12R-A12D-07	Normal	BRCA	2184.74	4.7463	741.511	842.278	1327.13	0	313.983	827.554	1222.09	0	374.954	131.172	58.0504	2512.23	379.336	1485.94	479.372	677.62	1228.92	1648.41	1497.99	4553.85	5754.29	343.921	3.651	496.532	1789.34	326.397	443.228	331.873	788.598	560.058	510.427	1101.5	0	549.551	0	1.0953	1480.1	228.551	49.2881	593.282	0	0	668.094	0.3651	196.422
TCGA-BH-A0DV-01A-21R-A12P-07	Tumor	BRCA	783.275	5.0591	431.813	690.425	2073.66	0	507.998	811.011	859.162	1.488	858.269	104.781	15.1774	622.275	378.841	998.14	331.82	635.965	485.083	1465.96	1062.42	5029.09	1367.16	594.301	1.1904	552.638	882.672	299.382	354.736	23.2126	641.631	483	361.178	1040.99	0.2976	539.383	0	0	1293.95	198.2	22.915	1172.53	0	0	416.148	2.3808	116.063
TCGA-BH-A0DV-11A-22R-A12P-07	Normal	BRCA	2950.93	4.3103	1066.98	1011.27	1225.8	0	337.202	690.71	789.456	0	320.484	112.251	66.313	2189.66	330.902	1518.57	464.191	793.435	738.395	1747.68	1196.95	3757.63	6856.76	362.401	5.305	594.828	1909.15	268.75	474.801	254.642	664.324	548.409	579.154	1457.89	0.3316	540.653	0	0.3316	1752.32	200.928	30.504	673.409	0	0	565.7	2.6525	208.223
TCGA-BH-A0DZ-01A-11R-A00Z-07	Tumor	BRCA	231.356	10.1695	104.237	343.22	2065.25	0	538.983	722.424	784.746	0	711.017	87.0508	0	286.441	472.881	833.898	343.22	964.407	790.678	1761.86	1147.46	4256.78	347.458	265.254	7.6271	447.458	1103.39	221.186	347.458	145.763	1531.99	266.949	258.924	717.797	0	430.83	0	0	754.237	123.729	22.8814	489.83	0	0	258.475	0	47.4576
TCGA-BH-A0DZ-11A-22R-A089-07	Normal	BRCA	731.383	4.4326	538.564	419.326	1696.37	0	703.457	631.135	1346.63	0	629.876	155.563	112.145	1354.17	437.943	763.741	211.436	626.773	1531.91	2066.05	1953.46	8538.56	6632.98	620.124	4.4326	519.504	597.961	357.269	441.933	167.996	798.963	412.677	402.225	1405.59	0	750.426	0	2.2163	648.493	213.653	63.3865	1449.02	0	0	678.83	2.6596	115.692
TCGA-BH-A0E0-01A-11R-A056-07	Tumor	BRCA	443.632	1.8282	244.973	745.277	1744.06	0	642.901	670.232	307.739	0	449.726	168.123	6.0938	731.871	163.315	99.9391	196.831	1698.35	1204.75	1883	1604.51	5096.89	8221.82	205.972	17.6722	290.067	1657.53	21.9378	427.178	18.2815	273.595	517.367	357.148	618.525	0	273.614	0	0	885.436	258.988	67.0323	175.503	0	0	48.1414	0	70.0792
TCGA-BH-A0E0-11A-13R-A089-07	Normal	BRCA	1009.76	2.2173	301.109	543.681	1510.42	0	515.743	754.918	811.087	0	718.404	261.574	43.0155	771.619	444.789	654.102	273.171	551.22	1384.48	1915.74	1552.99	6349.89	7502.88	429.268	0.8869	407.982	868.736	236.364	642.572	89.1353	568.834	517.073	350.284	1566.74	0	745.667	0	0	872.727	190.244	39.0244	663.415	0	0	528.701	0.4435	128.16
TCGA-BH-A0E1-01A-11R-A056-07	Tumor	BRCA	399.888	0.7919	125.114	772.062	1453.46	0	1162.05	760.524	1744.07	0	264.481	119.586	63.7446	461.257	278.338	387.615	325.058	589.142	1179.08	1447.52	1471.27	5404.43	424.832	312.388	0.3959	511.936	1072.57	159.955	598.645	22.568	1088.94	500.454	343.306	1104.25	0	484.918	0	0	1169.57	181.731	25.7354	831.847	0	0	292.928	0	98.1904
TCGA-BH-A0E1-11A-13R-A089-07	Normal	BRCA	966.193	1.4699	860.852	811.857	1607.55	0.49	463.498	799.49	897.109	0	433.293	178.506	21.0681	2744.73	350.808	1297.4	430.671	778.05	955.904	1578.15	1636.94	5560.02	5563.45	303.283	3.4297	651.641	1168.05	238.608	577.658	183.244	552.518	385.105	512.964	1648.21	0	540.015	0	0	1069.57	184.223	111.22	567.369	0	0	462.033	1.9598	188.633
TCGA-BH-A0H5-01A-21R-A115-07	Tumor	BRCA	504.265	18.8158	205.093	502.383	2601.85	0	656.297	769.76	2268.44	0	597.091	240.436	68.1134	433.893	864.776	3548.29	282.238	798.168	1217.39	2101.35	1499.25	5001.25	577.646	521.199	3.7632	512.544	1142.5	353.361	512.167	55.3186	809.879	853.11	459.584	1137.61	0	748.148	0	0	1623.05	301.053	53.8133	562.594	0	0	574.538	0.3763	186.277
TCGA-BH-A0H5-11A-62R-A115-07	Normal	BRCA	2988.78	5.4009	809.306	842.543	1722.48	0	387.619	828.762	947.711	0.4155	293.602	86.2235	72.7046	2863.73	341.089	1376.81	635.231	839.634	1208.14	1625.68	1552.97	4062.32	5354.8	296.219	4.57	517.241	1733.69	313.469	461.155	261.737	731.126	562.111	542.971	1503.53	0	750.474	0	0.4155	1552.14	373.494	68.9655	503.947	0	0	638.87	1.2464	256.751
TCGA-BH-A0H7-01A-13R-A056-07	Tumor	BRCA	760.67	1.3132	108.995	640.184	1096.52	0	860.801	721.385	767.049	0	605.794	157.242	3.9396	384.767	346.028	714.051	459.291	943.861	1018.38	1539.07	1561.72	5071.9	348.654	196.98	1.3132	592.58	1125.41	205.844	317.466	353.907	735.919	411.688	440.299	686.474	0	690.561	0	0	1531.19	200.591	8.5358	892.974	0	0	328.749	0	109.98
TCGA-BH-A0H7-11A-13R-A089-07	Normal	BRCA	1035.96	2.7069	749.42	829.466	1474.09	0	620.65	687.827	844.548	0.7734	464.424	150.054	45.2436	1621.04	507.347	944.702	320.959	931.554	1587.78	1735.11	1554.14	4479.12	4958.24	313.225	2.7069	532.869	973.318	311.292	417.247	174.014	727.115	489.173	474.296	1146.17	0	710.321	0	0.3867	1298.92	228.152	50.2707	675.561	0	0	447.312	4.2537	175.174
TCGA-BH-A0H9-01A-11R-A056-07	Tumor	BRCA	792.102	3.5187	65.6827	823.771	735.803	0	817.906	929.493	742.058	0	709.608	164.637	57.8634	461.343	246.701	287.362	532.108	1173.3	956.309	1383.25	1362.53	6343.86	287.753	577.852	1.5639	579.024	1618.61	147.38	478.546	359.691	1249.96	306.91	372.14	976.249	0	828.482	0.391	3.9097	1773.43	170.071	98.9151	218.552	0	0.391	391.309	1.9548	85.2312
TCGA-BH-A0H9-11A-22R-A466-07	Normal	BRCA	31.7555	4.7933	431.995	834.032	3304.37	0	439.185	654.847	130.617	0	1057.52	171.234	0.5992	527.861	519.473	846.615	456.561	388.256	1254.64	933.493	856.201	4291.19	17.3757	324.745	0	408.029	519.473	227.082	591.971	8.9874	423.313	352.307	397.448	1013.18	0	859.017	0	0	647.693	59.317	5.9916	998.202	0	0	286.998	16.1774	85.0809
TCGA-BH-A0HA-01A-11R-A12P-07	Tumor	BRCA	418.88	6.4943	110.866	330.279	2523.48	0	695.35	966.531	1438.48	0	292.831	53.457	32.9352	313.58	929.607	1541.46	288.067	1502.96	565.465	2163.98	1471.41	5171.75	580.308	365.998	1.3916	367.853	1258.96	288.531	467.123	572.423	450.683	737.098	391.618	766.787	0	765.465	0	0	632.263	290.386	37.1101	744.52	0	0	760.005	0	137.307
TCGA-BH-A0HA-11A-31R-A12P-07	Normal	BRCA	2629.76	2.0276	1346.72	1005.27	1571.37	0.811	364.152	707.453	899.432	0.4055	367.899	165.847	42.1736	3740.47	341.849	1552.72	608.678	1036.09	870.641	1598.95	1457.83	4611.11	7776.97	296.837	3.2441	619.627	1874.7	276.561	415.247	247.77	735.92	504.866	530.835	1540.96	0	529.388	0	0	1401.87	412.814	113.544	466.748	0	0	673.382	0.811	303.731
TCGA-BH-A0HK-01A-11R-A056-07	Tumor	BRCA	883.562	4.7418	265.016	1116.44	2328.77	0	819.284	743.63	2132.24	0	831.402	291.328	2.6344	395.153	315.068	731.823	257.64	594.837	651.739	1191.25	1295.57	5378.29	859.326	434.668	1.0537	609.589	1255.53	208.641	275.026	9.4837	667.74	419.389	246.207	995.258	0	460.137	0	0	1438.88	183.351	60.0632	462.065	0	0	268.13	0.5269	119.6
TCGA-BH-A0HK-11A-11R-A089-07	Normal	BRCA	1062.69	6.3478	741.568	674.73	1632.87	0	298.718	417.671	760.611	0	828.569	109.779	66.4648	1719.5	415.965	1415.55	196.407	687.425	1313.61	1704.93	1232.21	4974.4	7106.13	262.125	2.6138	520.143	973.448	300.585	529.478	38.46	649.817	437.995	447.039	1025.72	0	564.237	0	0	1163.13	101.938	23.5241	1125.05	0	0	478.61	3.3606	157.574
TCGA-BH-A18J-01A-11R-A12D-07	Tumor	BRCA	167.044	8.3871	351.56	640.567	1294.76	2.7957	1270.3	812.196	1633.39	2.0968	362.775	156.018	66.0486	214.571	401.534	842.207	222.259	1347.18	944.251	1861.59	1253.18	8421.73	148.871	452.555	0	658.739	1107.8	222.259	225.055	100.296	993.379	705.917	330.554	439.276	0	948.665	0	0	1264.36	279.571	270.834	1011.7	0	0	564.884	1.0484	119.167
TCGA-BH-A18J-11A-31R-A12D-07	Normal	BRCA	1288.32	3.1194	567.291	854.278	1554.81	0	311.943	704.995	924.389	0	429.144	161.649	51.6934	1840.02	425.134	1775.85	355.169	653.743	1495.99	1504.01	1336.9	4239.75	4612.75	435.829	1.3369	494.652	1256.24	215.686	444.296	68.1818	603.592	544.563	433.151	937.166	0	671.987	0	0	1615.86	188.948	50.8021	518.717	0	0	496.836	3.5651	235.294
TCGA-BH-A18K-01A-11R-A12D-07	Tumor	BRCA	494.378	3.1873	165.737	727.047	1300.04	0	1323.06	567.883	762.107	0.3541	767.766	256.662	276.937	273.395	419.655	847.455	337.495	1408.41	1184.24	1691.72	2021.43	10830.6	301.372	581.142	0	481.629	945.197	311.642	183.09	174.59	595.704	568.393	472.499	1251.17	0	852.653	0	0	983.444	246.127	133.864	564.143	0	0	429.33	0.3541	210.004
TCGA-BH-A18K-11A-13R-A12D-07	Normal	BRCA	5313.43	10.7276	731.343	825.093	1573.23	0	362.407	835.606	822.295	0	382.929	143.955	66.6978	2673.51	366.604	1518.19	581.623	677.705	1618	1502.33	1242.07	4062.97	5902.05	360.075	0.9328	482.743	1618	259.328	525.187	167.444	685.634	615.205	506.581	1561.57	0	783.526	0	5.1306	1757	409.048	61.5672	476.213	0	0	516.441	0.4664	309.235
TCGA-BH-A18L-01A-32R-A12D-07	Tumor	BRCA	501.734	2.8902	40.4624	728.902	1014.45	0	845.954	558.858	1767.63	0.289	512.575	152.003	1.1561	604.624	263.295	365.607	611.85	784.104	862.717	2307.23	2043.93	6551.16	13.2948	250.289	0.578	253.757	1594.22	173.121	266.474	179.769	1633.16	408.092	605.208	960.694	0	1159.22	0	0	1583.53	145.665	107.225	351.445	0	0	232.032	0.289	183.237
TCGA-BH-A18L-11A-42R-A12D-07	Normal	BRCA	1121.11	13.0362	762.405	906.224	2330.11	0	334.735	698.427	935.563	0	484.823	164.159	31.9596	1461.31	526.072	2158.96	437.763	621.11	1089.99	1553.83	1029.02	3546.68	3491.59	297.309	1.2616	485.702	1246.43	350.294	485.702	132.464	610.883	628.68	434.786	1143.82	0	666.825	0	0	1425.99	166.526	28.5955	725.399	0	0	677.62	5.0463	198.907
TCGA-BH-A18M-01A-11R-A12D-07	Tumor	BRCA	1624.25	12.4886	501.381	667.774	1887.98	0	722.87	742.768	1359.06	0	656.978	269.559	35.9966	520.114	568.232	2575.59	546.928	652.714	775.763	1693.68	1181.64	5942.38	959.052	408.451	1.1019	646.102	1634.91	430.49	385.31	40.7716	752.457	529.664	377.182	1121.04	0	872.877	0	0	2720.68	238.386	24.9772	448.488	0	0	1089.79	1.1019	134.069
TCGA-BH-A18M-11A-33R-A12D-07	Normal	BRCA	1430.15	29.0877	716.615	900.837	2067.43	0	402.821	758.246	635.082	0	461.062	145.668	61.7012	1431.91	488.762	1877.04	521.375	540.767	1466.73	1486.12	1108.86	4034.82	4354.78	307.184	1.7629	513.001	1436.32	221.684	596.298	98.7219	657.409	598.501	519.237	1074.92	0	712.997	0	0	1780.08	211.547	27.3248	577.788	0	0	567.726	3.5258	221.243
TCGA-BH-A18N-01A-11R-A12D-07	Tumor	BRCA	1773.51	2.4022	42.5532	3241.25	762.526	0	446.122	1244.88	575.498	0	203.346	116.915	6.1771	913.864	210.707	484.557	467.056	544.612	517.159	1633.49	1109.13	6140.01	18.5312	248.456	0.3432	446.808	1547.7	161.857	181.881	97.1174	904.111	491.421	339.653	1475.98	0	1652	0	0	1733.36	298.216	24.022	474.605	0	0	292.107	0	326.356
TCGA-BH-A18N-11A-43R-A12D-07	Normal	BRCA	1813.82	8.2672	785.053	993.717	2005.62	0	351.521	759.101	847.884	0	385.999	151.703	53.2407	1758.93	416.005	1655.09	453.704	703.373	1072.42	1478.17	1220.57	3929.89	3705.69	320.767	1.6534	521.495	1578.7	284.392	455.026	146.164	646.848	604.167	489.157	1240.41	0	648.641	0	0.6614	1568.12	241.071	22.4868	571.098	0	0	564.821	2.3148	216.27
TCGA-BH-A18P-01A-11R-A12D-07	Tumor	BRCA	395.13	5.1268	76.1696	1012.18	990.937	0	951.387	768.741	2383.96	0	405.749	163.724	6.2254	310.904	412.707	879.612	379.749	770.484	1067.11	2011.17	1530.71	5654.49	144.283	2502.98	0.7324	896.823	1558.55	89.7189	387.073	279.044	1245.67	733.864	513.412	832.372	0	670.288	0	0	1746.41	193.353	103.635	427.721	0	0	279.535	0.7324	156.733
TCGA-BH-A18P-11A-43R-A12D-07	Normal	BRCA	1489.76	2.1331	572.952	1333.62	1586.18	0	266.212	714.13	392.116	0	404.01	102.18	29.8635	2038.82	415.529	1370.73	648.891	678.754	1365.4	1000	977.389	3154.01	3565.27	251.28	5.1195	438.567	1578.07	288.822	502.56	71.6724	684.949	475.256	480.209	1060.15	0	558.195	0	0	1756.4	189.42	18.3447	389.505	0	0	457.363	1.7065	160.836
TCGA-BH-A18Q-01A-12R-A12D-07	Tumor	BRCA	942.921	11.437	859.896	357.514	3453.99	0.4236	568.04	1048.78	1387.69	0.8472	203.893	40.5549	156.73	2979.56	404.956	1713.01	340.146	406.227	1646.93	3252.36	1799.85	8392.67	3766.18	205.443	1.2708	338.452	2134.07	160.119	375.728	181.298	1778.7	680.716	451.174	620.989	0	436.628	0	0	1149.63	327.015	202.478	1898.13	0	0	513.252	13.9786	136.821
TCGA-BH-A18Q-11A-34R-A12D-07	Normal	BRCA	2617.34	5.655	763.431	927.427	1690.54	0	265.473	832.884	826.579	0	391.279	126.516	52.4662	2664.47	379.516	1742.06	551.995	910.462	1269.46	1380.14	1215.52	3683	5308.51	310.085	2.5134	600.377	1855.17	283.38	443.607	106.817	719.472	627.395	572.658	1357.84	0	603.151	0	0	1511.47	374.175	56.2363	558.592	0	0	669.73	1.2567	278.668
TCGA-BH-A18R-01A-11R-A12D-07	Tumor	BRCA	1242.5	2.0802	104.903	412.779	775.929	0.5944	1098.66	643.462	1154.53	0	2752.38	913.519	10.104	443.982	242.496	465.676	459.733	1021.4	1888.86	2379.49	1849.63	6912.33	381.872	1095.39	0.2972	968.499	1907.88	144.725	345.32	125.706	15517.9	455.572	420.55	864.487	0	463.661	0	0	1816.05	213.076	42.1991	735.81	0	2.0802	135.447	0.2972	182.764
TCGA-BH-A18R-11A-42R-A12D-07	Normal	BRCA	1397.15	5.7052	624.406	1093.82	1629.48	0.317	283.994	823.138	965.452	0.6339	326.466	100.047	29.477	2559.43	474.168	1573.06	573.376	744.849	1868.29	1200.63	1146.43	3715.37	2753.41	255.151	1.9017	549.287	1638.67	311.211	462.124	91.6006	628.384	513.154	458.799	1370.52	0.317	499.268	0	0	1727.73	299.208	41.2044	454.517	0	0	485.138	3.4865	234.548
TCGA-BH-A18S-01A-11R-A12D-07	Tumor	BRCA	666.243	3.9191	31.6792	392.887	825.292	0	622.48	652.928	1085.91	0	123.781	55.1382	4.2457	514.706	384.07	420.648	407.257	818.434	204.445	1435.36	1596.37	4461.22	2177.05	543.119	1.3064	586.882	1384.09	396.209	335.734	176.358	964.263	599.619	422.836	1194.99	0	638.271	0	0	1252.15	476.168	92.7515	704.454	0	0	416.84	0.3266	217.835
TCGA-BH-A18S-11A-43R-A12D-07	Normal	BRCA	1411.76	16.129	585.389	760.911	1954.93	0	412.239	656.566	748.577	0	580.56	147.723	132.827	1925.05	379.032	1629.51	391.366	647.533	792.22	1419.35	1134.25	3568.79	4430.27	200.664	0.9488	441.176	1399.43	284.63	416.509	111.48	541.433	595.351	464.768	858.634	0	647.647	0	0	1268.5	146.584	44.592	832.543	0	0	503.008	1.8975	157.021
TCGA-BH-A18U-01A-21R-A12D-07	Tumor	BRCA	1050.3	7.3866	97.4323	486.106	1023.57	0	556.454	510.07	1038.34	0	529.342	175.863	4.5726	688.709	392.191	853.676	785.438	738.305	812.874	1507.56	1505.1	5311.99	450.58	235.667	2.4622	727.752	1058.39	193.106	231.797	255.364	1068.67	494.548	404.84	930.707	0	825.213	0	0	1939.15	241.294	79.8452	460.429	0	0	270.12	0.3517	231.446
TCGA-BH-A18U-11A-23R-A12D-07	Normal	BRCA	2091.51	8.9623	1181.13	782.547	1794.34	0	333.962	705.637	873.585	0	348.868	84.9623	93.8679	2710.85	414.151	1618.4	365.566	614.151	1335.58	1893.4	1400.47	4188.68	6785.85	299.057	3.3019	500.472	1608.49	306.132	472.642	116.038	795.722	639.623	548.255	1078.3	0	538.401	0	0	1607.08	262.736	50	772.641	0	0	586.415	2.8302	194.811
TCGA-BH-A18V-01A-11R-A12D-07	Tumor	BRCA	41.7599	32.8113	190.239	660.204	3228.11	2.32	546.193	553.835	3166.09	12.9257	1858.15	307.896	111.36	7007.71	367.553	1206.73	190.239	2131.08	1773.14	2155.94	2297.12	3699.06	4043.42	235.976	1.3257	538.239	980.032	190.239	352.97	90.8112	1145.97	1258.1	490.572	1059.24	0	896.508	0	7.2914	2282.87	130.914	244.594	780.181	0	0.3314	349.195	1.3257	267.462
TCGA-BH-A18V-11A-52R-A12D-07	Normal	BRCA	860.687	1.9572	536.767	411.016	1866.21	0.4893	728.085	808.522	683.558	0	380.679	170.811	77.7994	1339.23	429.12	597.93	255.417	622.885	1014.33	1772.26	1908.29	7402.2	5971.96	301.901	11.254	444.778	785.823	240.738	431.077	90.5213	442.003	589.122	549.978	1511.95	0	776.184	0	0	203.551	229.973	57.7379	936.529	0	0	405.956	9.2968	153.152
TCGA-BH-A1EN-01A-11R-A13Q-07	Tumor	BRCA	67.3184	2.2228	472.499	784.005	1119.01	0	593.164	449.318	977.841	0.3175	778.924	202.435	0.9526	867.835	140.035	218.467	366.123	1300.64	2203.72	1850.62	2127.83	6704.85	2026.85	553.789	8.256	364.853	778.289	147.656	332.146	34.2943	587	511.556	545.942	1210.14	0.6351	464.176	0	0	5642.99	38.7398	28.5786	495.679	0	0	227.422	1.2702	74.3042
TCGA-BH-A1EN-11A-23R-A13Q-07	Normal	BRCA	721.239	11.7994	714.159	1080.83	2712.68	0	338.938	826.82	628.319	0.295	624.316	102.118	29.2035	1611.5	677.286	1785.55	484.956	708.85	1841.59	1203.54	1088.5	3555.75	2675.22	271.976	1.1799	458.112	1288.79	256.637	653.097	61.0619	670.835	554.572	477.593	1235.69	0.295	584.109	0	0	1707.08	115.929	19.469	877.286	0.295	0	502.616	3.8348	178.171
TCGA-BH-A1EO-01A-11R-A137-07	Tumor	BRCA	1208.54	4.5778	213.44	655.77	1036.3	0	486.392	708.73	980.4	1.1445	485.293	110.439	683.81	902.972	361.647	1142.16	591.109	1213.69	821.224	1112.98	1316.12	3908.87	240.335	336.469	0	570.509	1773.9	305.706	229.463	59.5115	926.319	587.104	452.888	1142.16	0	501.052	0	0	2578.45	302.135	30.328	527.02	0	0.5722	435.584	0	100.139
TCGA-BH-A1EO-11A-31R-A137-07	Normal	BRCA	87.3415	30.6293	375.927	748.983	1873.41	0.2393	290.739	757.409	543.192	0	855.312	151.766	1.9143	761.905	581.718	1435.75	502.273	464.226	1683.18	877.483	1106.48	2701.84	15.554	256.042	0	413.496	845.657	298.875	555.157	20.3398	530.634	592.247	393.276	898.301	0	465.26	0	0	1008.85	38.0474	3.8287	1238.33	0	0	423.439	16.7504	93.5631
TCGA-BH-A1ET-01A-11R-A137-07	Tumor	BRCA	1120.5	7.3193	136.483	660.46	799.957	0	300.522	1089.81	1269.9	0	606.09	206.809	31.2147	429.471	289.758	762.712	622.787	898.983	529.358	1649.43	1290.78	3254.51	251.655	626.016	1.2916	616.974	2025.51	253.592	337.334	129.595	835.191	504.817	430.879	1644.26	0	612.706	0	0	1795.6	249.502	125.935	502.018	0	0	409.035	0.2153	189.441
TCGA-BH-A1ET-11B-23R-A137-07	Normal	BRCA	1967.38	5.8614	718.654	1115.19	2099.13	0.2548	302.498	879.488	769.954	0	443.02	117.464	26.2487	2251.53	420.999	1612.13	683.486	766.82	1558.1	1306.07	1218.4	3321.1	2529.56	329.765	2.0387	545.872	2184.25	281.6	567.533	152.395	671.662	495.668	525.994	1449.8	0	535.619	0	0	1876.91	262.232	27.2681	558.869	0	0	465.68	5.6065	285.168
TCGA-BH-A1EU-01A-11R-A137-07	Tumor	BRCA	4885.72	11.9748	251.058	1723.34	1447.09	1.6517	385.465	990.166	2149.69	0	278.121	69.3858	47.6928	882.007	524.414	2758.96	554.558	823.784	1362.44	1151.44	793.228	3046.97	321.255	239.29	1.6517	796.119	2995.15	375.142	449.055	401.156	640.339	924.951	400.448	1370.29	0	610.338	0	0	2256.84	539.073	86.0948	272.53	0	0	532.361	1.8582	299.37
TCGA-BH-A1EU-11A-23R-A137-07	Normal	BRCA	2996.93	6.1501	1013.53	1006.77	1552.28	0.615	229.397	1114.73	1029.52	0	322.11	107.331	50.4305	3688.19	469.865	2193.11	686.962	654.981	1428.36	1283.52	1378.23	3456.95	5457.56	225.092	2.46	562.116	2228.78	266.298	418.204	154.982	669.391	760.148	485.24	1421.89	1.23	455.197	0	0	1784.13	228.782	29.5203	593.481	0	1.23	537.583	3.69	222.632
TCGA-BH-A1EV-01A-11R-A137-07	Tumor	BRCA	806.054	7.7617	1670.71	922.092	944.601	0	525.468	463.006	861.162	0	481.49	129.295	142.816	269.332	262.734	524.692	267.391	516.542	1158.82	1447.17	1087.42	7294.46	193.655	896.866	0.3881	685.748	1498.01	176.94	321.723	34.1515	1813.87	606.578	535.865	710.585	0	816.051	0	0	1172.41	225.478	484.719	321.723	0	0	265.354	0	198.312
TCGA-BH-A1EV-11A-24R-A137-07	Normal	BRCA	1242.19	10.8294	1105.09	1033.72	1392.07	0	226.68	773.057	960.374	0	468.708	104.238	59.3158	3572.73	414.964	2510.95	613.094	1012.55	1877.7	1139.31	1324.88	2825.74	3410.53	205.021	1.4767	599.065	2053.65	345.558	372.631	60.5464	1034.34	674.871	400.945	1443.51	0.2461	432.235	0	0	1977.6	177.701	60.5464	529.412	0	0	770.933	1.2306	176.471
TCGA-BH-A1EW-01A-11R-A137-07	Tumor	BRCA	4415.89	38.4615	566.499	829.26	1176.85	0.7189	1033.07	377.8	2229.69	0	774.745	151.574	120.776	352.624	488.498	2145.58	423.796	747.664	1701.65	1426.31	1630.48	4846.87	119.698	317.757	4.6729	658.16	1508.63	188.271	244.429	53.918	1470.02	398.634	443.469	994.249	0	698.94	0.7189	0	2021.93	154.924	43.1344	1150.97	0	0	462.811	0.7189	124.011
TCGA-BH-A1EW-11B-33R-A137-07	Normal	BRCA	2908.34	11.882	696.796	1064.93	1280.71	0.2122	384.893	730.772	1867.28	0	381.371	157.74	57.2884	1796.31	381.922	1968.81	783.789	869.086	1512.41	1314.45	1504.14	3281.99	1788.67	354.339	3.8192	672.183	2516.44	258.646	401.019	123.7	1035.65	736.049	518.343	1162.74	0	522.239	0.4244	0.6365	2112.45	284.744	48.1647	387.863	0	0.2122	673.516	0.8487	218.12
TCGA-BH-A1F0-01A-11R-A137-07	Tumor	BRCA	182.17	41.2948	1336.49	573.395	2446.71	0.4302	587.59	829.661	2461.12	0.6452	812.358	129.885	65.8135	1177.12	802.882	3545.76	261.318	1256.48	2214.86	1532.64	1408.11	2555.97	694.053	137.434	6.0222	389.719	1644.69	330.913	407.786	43.4455	649.117	1364.88	393.057	1124.85	0	409.113	0	0	2160.45	76.1372	92.6981	1697.6	0	0	779.269	2.5809	153.135
TCGA-BH-A1F0-11B-23R-A137-07	Normal	BRCA	1360.16	3.366	690.024	1013.16	1886.17	0	328.947	730.095	747.858	0	371.175	91.12	68.5435	1924.11	545.9	2173.19	497.552	675.949	1646.27	1378.21	1141.06	3374.54	3206.24	251.53	2.754	481.334	1319.16	345.471	517.136	48.0416	618.703	604.039	551.815	1547.12	0	521.554	0.306	0	1380.36	144.431	29.6818	610.159	0	0	613.886	2.448	171.665
TCGA-BH-A1F2-01A-31R-A13Q-07	Tumor	BRCA	391.932	4.8915	110.059	1096.61	854.485	0.3057	276.064	928.172	1082.25	0.3057	756.654	139.912	0	841.95	356.774	937.029	406.912	1557.94	1134.8	1710.5	1901.88	2363.51	8.8659	561.606	4.2801	765.215	1472.04	719.051	170.591	320.699	1212.09	534.091	304.38	1394.08	0	516.262	0	0	1821.17	210.029	26.5976	808.933	0	0	740.455	0.6114	146.439
TCGA-BH-A1F2-11A-32R-A13Q-07	Normal	BRCA	1486.51	18.5199	796.064	1091.8	2178.98	0.2894	271.721	659.92	466.469	0	486.436	127.252	36.461	1776.75	417.565	2183.9	609.708	775.808	1604.5	1173.7	983.289	3420.1	3255.15	225.421	0.8681	458.656	1507.63	328.149	611.734	50.6402	612.359	617.521	499.266	1188.74	0	553.77	0	0	1785.14	192.433	22.2817	552.413	0	0	546.165	3.7618	233.813
TCGA-BH-A1F6-01A-11R-A13Q-07	Tumor	BRCA	70.2499	26.8741	421.028	702.027	3162.66	2.8289	1151.34	474.215	1463.21	10.3725	330.976	117.303	44.7902	2392.74	371.994	1966.53	195.191	838.284	1592.64	1182.93	1490.33	13414.9	3561.53	412.07	4.2433	336.162	625.177	145.214	644.036	152.287	524.069	512.494	300.127	1565.77	0	576.256	0.4715	0	1299.86	23.1023	100.896	1015.09	0.4715	0	281.344	0	73.5502
TCGA-BH-A1F6-11B-94R-A13Q-07	Normal	BRCA	1358.15	18.4642	1439.62	1319.17	1781.65	0.2931	125.44	965.697	761.723	0	536.19	150.346	17.8781	2223.92	350.821	2839.68	514.654	748.535	1280.35	1124.27	1149.47	1892.15	3217.47	159.73	2.0516	566.53	1953.69	329.132	367.82	106.975	720.753	659.73	332.992	1140.09	0.2931	412.588	0	0.2931	2011.72	123.388	15.2403	605.51	0	1.1723	692.907	4.9824	163.54
TCGA-BH-A1F8-01A-11R-A13Q-07	Tumor	BRCA	1179.98	4.0509	65.6829	809.317	1846.06	0	238.426	1379.2	1598.38	0	936.684	342.054	3.4722	451.099	967.014	2518.52	720.775	2026.33	539.676	2041.67	1647.86	3717.01	108.218	701.1	0.2894	604.745	1570.89	774.016	206.018	1244.21	1646.28	1440.1	293.377	1207.47	0	538.278	0	0	2462.09	140.046	16.4931	252.604	0	0	1501.45	0	142.361
TCGA-BH-A1F8-11B-21R-A13Q-07	Normal	BRCA	1095.24	4.0161	875.313	985.083	1995.98	0	258.176	646.139	800.918	0	501.348	110.545	25.8176	2631.1	439.472	2082.04	488.239	842.8	1829.03	1150.32	1226.05	3716.01	3962.13	181.297	2.2949	485.37	1394.15	325.301	454.389	56.7986	700.654	636.259	381.406	1438.32	0	431.193	0	0	1332.19	146.873	28.6862	811.245	0	0	762.564	2.2949	140.562
TCGA-BH-A1FB-01A-11R-A13Q-07	Tumor	BRCA	1331.96	21.133	414.441	742.295	1482.24	0	386.264	1042.51	1526.27	0	520.716	143.792	90.4021	1712.65	457	2796.01	446.727	734.957	1285.59	1518.64	1392.43	4073.38	1931.61	404.461	3.2286	641.914	1916.06	336.601	342.53	142.354	1001.01	761.08	435.066	1355.74	0	570.875	0	0	2200.76	243.323	27.0032	593.484	0.2935	0	709.102	1.7611	172.879
TCGA-BH-A1FB-11A-33R-A13Q-07	Normal	BRCA	1720.45	15.504	679.267	770.353	1409.41	0	358.529	865.489	956.4	0	296.111	127.942	57.1708	3134.71	457.851	2124.04	623.065	669.092	1530.53	1471.91	1544.58	4711.75	5373.09	363.374	5.3295	559.111	1689.93	312.017	477.716	281.494	711.878	677.329	569.387	1379.85	0	610.463	0.4845	0	1420.07	222.385	34.3994	682.174	0	0	588.738	5.3295	230.621
TCGA-BH-A1FC-01A-11R-A13Q-07	Tumor	BRCA	19.1247	7.3556	642.295	518.426	2705.99	0.2942	258.036	256.886	3530.94	7.6499	512.836	188.619	22.6554	820.302	426.333	981.537	218.316	2506.8	1532.62	2673.04	2195.22	8035.01	133.284	77.0872	0	947.113	1125.41	76.4987	268.334	246.267	1744.87	811.769	463.462	1619.71	0	293.873	0	0	865.024	124.163	204.781	2950.5	0	0	254.956	3.5307	77.6756
TCGA-BH-A1FC-11A-32R-A13Q-07	Normal	BRCA	588.757	16.568	600	688.757	2311.24	0	323.669	760.556	1178.7	0	659.172	122.586	25.4438	1400	607.101	2105.33	385.799	537.278	1484.62	1433.14	1389.94	3953.85	2350.3	463.905	2.3669	420.71	1393.49	237.87	469.822	83.432	665.213	652.663	464	1341.42	0	530.521	0	0	1104.14	157.988	31.9527	1043.2	0	0	703.142	2.9586	160.947
TCGA-BH-A1FD-01A-11R-A13Q-07	Tumor	BRCA	435.325	7.8306	39.7332	1055.1	1976.51	0	684.165	390.705	1482.02	0	927.816	200.772	0.58	94.2575	508.121	943.155	322.796	917.633	962.297	2125.58	2104.7	4251.16	1243.04	514.791	1.1601	425.174	1857.31	134.864	300.174	427.494	1272.39	596.868	405.052	822.506	0	496.102	0	0	2070.77	120.36	143.561	745.65	0	0	448.199	0.29	156.903
TCGA-BH-A1FD-11B-21R-A13Q-07	Normal	BRCA	1202.12	9.5759	520.862	1529.75	1740.77	0.342	229.138	792.623	785.91	0	421.683	119.415	28.7278	1622.78	387.825	1310.19	543.092	770.178	1303.35	1147.06	1266.76	2710.33	2411.76	180.233	2.052	499.316	1468.88	287.62	557.114	36.2517	697.394	514.364	415.298	1292.07	0	504.675	0	0	1226.06	162.449	18.1259	461.012	0	0	491.645	7.5239	173.393
TCGA-BH-A1FE-01A-11R-A13Q-07	Tumor	BRCA	935.156	12.6591	372.5	724.53	1326.78	0	320.248	898.539	1229.01	0	386.541	70.6457	40.4013	786.748	414.787	2077.71	429.331	1064.17	1123.49	1484.61	1387.92	4211.16	757.39	404.283	0.808	519.292	1755.03	331.676	248.064	118.51	1085.16	487.509	303.123	1093.53	0	363.17	0	0	2180.06	168.07	36.3612	372.5	0	0	659.608	0.2693	86.7282
TCGA-BH-A1FE-11B-14R-A13Q-07	Normal	BRCA	2362.56	2.0957	1493.19	1255.68	1240.31	0	147.398	1042.55	1007.34	0	331.051	105.529	18.8613	4530.91	314.356	1797.76	767.726	1194.55	1400.83	1360.11	1608.8	2423.33	4293.75	149.144	3.1436	651.065	2491.09	340.203	323.786	235.417	888.24	625.917	384.495	1719.87	0	352.501	0	0	2074.05	199.79	76.4932	330.073	0	0	676.668	0.6986	254.279
TCGA-BH-A1FG-01A-11R-A13Q-07	Tumor	BRCA	687.91	6.555	50.9832	994.902	1140.57	0	470.138	1284.87	1442.1	0.7283	243.03	104.971	85.2149	121.996	433.358	611.435	236.344	1224.69	1008.01	1481.06	1432.63	5399.85	129.279	257.465	0.7283	559.723	1924.62	395.583	221.049	57.1741	943.853	472.688	369.923	2278.59	0	797.232	0.3642	0	1203.57	571.741	28.405	619.811	0	0	582.695	1.0925	111.799
TCGA-BH-A1FG-11B-12R-A13Q-07	Normal	BRCA	722.664	0	1191.45	1181.82	1138.67	0	95.5174	1400.48	662.338	0	240.469	53.7704	21.3657	3584.42	793.046	2705.91	760.788	968.999	692.811	1444.91	1465.02	1467.53	4778.38	101.382	2.0947	479.263	2480.52	463.762	471.722	106.829	696.225	496.02	296.607	2636.78	0	471.873	0	0	986.594	116.045	9.2166	710.096	0	0	804.927	0.4189	149.979
TCGA-BH-A1FH-01A-12R-A13Q-07	Tumor	BRCA	1485.87	5.5732	456.692	915.241	1655.55	0	402.818	766.675	717.083	0	299.772	64.3239	32.5103	2513.51	271.228	1710.04	523.88	834.74	978.617	1685.27	1324.25	3469	2893.1	456.692	2.477	937.534	1751.53	261.32	425.729	124.158	2418.51	699.435	430.587	982.429	0.3096	584.909	0	0.3096	1714.37	200.944	26.6274	480.223	0	0	510.216	4.9539	165.028
TCGA-BH-A1FH-11B-42R-A13Q-07	Normal	BRCA	719.836	42.9448	751.023	754.09	1734.66	0.5112	220.348	557.51	882.924	0	524.913	106.181	38.8548	2179.96	440.184	2040.9	333.333	670.245	1532.21	1359.41	1251.02	4006.65	5108.38	234.663	2.045	475.971	1113.5	285.276	390.593	38.8548	581.677	582.822	444.064	1027.61	0	443.374	0	0	1108.9	110.429	28.6299	979.55	0	0	571.247	7.1575	121.677
TCGA-BH-A1FJ-01A-11R-A13Q-07	Tumor	BRCA	588.179	3.8176	47.9924	687.163	966.392	0.2727	901.493	621.318	1264.71	0	301.16	85.5355	17.4518	240.507	393.483	707.615	581.089	1180.45	270.775	1127	1557.03	4834.96	174.518	485.377	0	637.808	1608.56	446.165	307.86	47.447	1509.93	822.96	358.598	1198.17	0	668.708	0	0	1671.01	417.479	176.699	750.153	0	0	719.795	0	205.058
TCGA-BH-A1FJ-11B-42R-A13Q-07	Normal	BRCA	1911.35	5.557	1118.55	1182.32	1304.58	0	131.516	988.159	842.287	0	464.949	119.929	17.9942	3302.99	362.53	2391.38	530.829	892.035	896.788	1342.42	1175.44	1813.18	2670.02	108.494	1.5877	475.788	2166.18	353.533	273.353	100.291	822.951	758.667	406.613	1508.87	0	334.411	0	0	1856.05	106.377	20.1112	563.906	0	0	682.93	1.8523	142.895
TCGA-BH-A1FM-01A-11R-A13Q-07	Tumor	BRCA	1057.73	0.725	65.9719	801.812	797.825	0.3625	261.713	1422.3	535.025	1.4499	183.779	71.0757	2.5374	794.563	383.87	684.368	732.578	1550.34	822.826	1131.31	1391.57	2534.48	14.1368	296.874	1.0874	500.589	2429	345.446	264.613	238.876	3431.14	371.908	205.687	988.491	0	678.206	0	0	2458.72	106.933	63.4345	297.599	0	0	376.471	1.0874	114.907
TCGA-BH-A1FM-11B-23R-A13Q-07	Normal	BRCA	2071.9	5.4958	931.532	980.994	1691.78	0.3053	232.043	664.068	660.102	0	484.079	87.2727	45.798	2190.37	465.919	1888.71	470.804	773.071	1631.33	1420.65	1241.13	3827.8	7016.26	241.203	4.2745	454.927	1750.1	301.656	453.401	94.3439	686.253	628.96	587.43	1359.29	0	504.126	0	0	1600.18	210.976	21.3724	564.232	0	0.3053	529.502	2.4426	224.41
TCGA-BH-A1FN-01A-11R-A13Q-07	Tumor	BRCA	158.512	10.2109	403.087	507.14	1564.21	0.4862	559.653	571.017	1201.97	0.4862	1024.27	404.224	73.9073	420.105	699.688	1252.05	375.858	448.306	2183.29	1201.97	1959.03	6922	1819.97	161.915	1.4587	470.673	1893.39	173.585	227.557	72.9348	1184.74	420.591	484.307	337.932	0	408.455	0.4862	0	1520.93	313.134	152.191	498.874	0	0	527.684	0	162.402
TCGA-BH-A1FN-11A-34R-A13Q-07	Normal	BRCA	772.224	21.0502	1115.66	904.58	2240.54	0	232.129	1180.86	1313.47	0	500.374	129.317	29.7009	2513.62	668.991	2113.09	629.198	780.298	1658.35	1538.97	1660.66	3439.54	5429.5	157.732	1.1534	585.367	1514.17	327.575	469.159	57.3833	748.396	696.962	387.26	1484.18	0	427.373	0	0	1108.45	138.7	36.6215	913.519	0	0	708.479	3.4603	152.83
TCGA-BH-A1FR-01A-11R-A13Q-07	Tumor	BRCA	609.398	2.9369	53.3529	185.022	1224.67	0	440.039	972.609	1028.39	0	222.222	91.9628	1.4684	592.756	239.354	655.409	544.787	727.362	1174.25	1280.47	1155.65	5920.7	116.006	563.877	3.4263	472.345	1650.51	123.348	433.676	312.775	1066.72	393.049	332.418	1456.68	0	651.708	0	0	1391.09	368.086	42.095	335.291	0.4895	0	160.132	0	209.985
TCGA-BH-A1FR-11B-42R-A13Q-07	Normal	BRCA	1569.98	5.0531	683.679	848.408	1787.77	0	338.555	892.597	1121.27	0.5053	437.817	128.762	74.2799	2120.26	465.892	2312.78	558.363	635.675	1796.36	1256.7	1364.83	3780.7	3203.64	310.763	4.5478	479.03	1571.5	319.353	449.722	331.481	639.444	776.15	455.927	1312.78	0	507.211	0	0	1309.25	243.557	25.2653	695.301	0.5053	0	712.213	6.0637	214.755
TCGA-BH-A1FU-01A-11R-A14D-07	Tumor	BRCA	359.03	4.3309	1015.59	784.322	1418.8	0	672.586	784.106	1340.97	0	689.476	234.781	17.3235	1398.87	298.831	922.477	274.145	1052.84	926.808	1944.13	2003.03	4530.1	1181.03	542.226	2.5985	544.825	1673.88	209.181	297.098	38.1117	1058.35	294.5	505.912	750.974	0	1032.53	0	0.4331	1687.74	101.343	32.9147	888.263	0	0	531.074	0.4331	221.741
TCGA-BH-A1FU-11A-23R-A14D-07	Normal	BRCA	2294.7	8.3901	684.321	907.708	1725.22	0	427.897	816.093	654.431	0	377.556	103.561	51.914	1842.68	428.946	1562.66	545.359	674.358	1613	1454.12	1304.14	4551.65	5590.46	420.556	2.0975	574.2	1619.3	259.046	563.188	194.022	689.995	600.419	571.851	1317.25	0	729.67	0	0	1878.87	314.106	45.097	677.504	0	0	625.653	1.5732	287.362
TCGA-BH-A203-01A-12R-A169-07	Tumor	BRCA	132.282	4.6603	295.752	499.373	1340.03	1.7924	622.692	619.792	612.296	0	423.714	144.04	8.2452	750.672	343.072	765.729	244.847	771.464	1409.57	2164.19	1483.42	7281.59	276.394	561.032	2.1509	837.426	1093.39	245.922	226.564	165.98	962.373	666.069	361.939	824.879	0	260.466	0	0	865.03	133.357	54.8485	357.77	0	0	464.918	0.717	141.961
TCGA-BH-A203-11A-42R-A169-07	Normal	BRCA	2467.12	7.4738	1483.18	1388.27	1720.48	0.7474	223.094	1105.97	788.117	0.3737	406.315	141.697	34.006	4123.69	383.408	1909.57	754.111	807.549	1688.65	1103.89	1227.95	2936.47	4725.34	204.41	0.3737	583.333	2167.41	302.317	451.046	127.803	717.571	674.888	481.495	1437.97	0	447.575	0.3737	0	1802.69	187.593	25.4111	535.501	0	0	640.654	4.1106	247.384
TCGA-BH-A204-01A-11R-A157-07	Tumor	BRCA	375.894	1.3619	41.766	1029.62	490.296	0.227	224.492	1061.66	1039.16	0	241.062	152.205	1.1349	1636.82	81.489	283.963	858.472	2020.66	1142.51	1067.08	909.999	3286.12	0.227	613.324	0	697.31	3193.51	125.071	177.051	838.043	2694.04	499.149	268.548	1975.71	0	416.752	0.227	0	4281.92	231.302	10.8955	116.445	0	0	79.7185	0	203.609
TCGA-BH-A204-11A-53R-A157-07	Normal	BRCA	414.7	2.3211	706.383	1196.13	2174.85	0	207.35	654.112	345.454	0	712.039	110.306	4.2553	1112.19	395.358	1973.31	478.53	564.023	1394.97	1004.64	696.712	2466.15	840.232	227.466	1.5474	416.248	1059.57	247.582	472.34	13.9265	570.863	517.988	380.762	1297.1	0	436.631	0	0	1588.78	77.7563	4.6422	653.772	0	0	490.522	3.8685	180.271
TCGA-BH-A208-01A-11R-A157-07	Tumor	BRCA	280.641	1.7431	962.196	895.522	2397.65	0.8716	352.544	1001.96	435.341	0	702.347	57.8974	10.0229	895.522	385.663	1391.87	374.769	809.239	518.139	2296.11	1642.01	3899.34	5183.14	458.873	1.3073	617.496	985.728	270.605	282.384	46.6282	586.63	533.391	573.919	859.789	0.4358	311.777	0	87.5912	1080.29	73.2106	28.3255	537.313	0	0	535.797	0	81.9261
TCGA-BH-A208-11A-51R-A157-07	Normal	BRCA	1997.78	4.7908	845.741	1158.1	1117.86	0	282.02	590.76	909.299	0.3194	381.609	111.294	46.3113	3487.4	324.499	1670.4	459.281	893.33	1429.85	1649.64	1577.14	4130.65	4370.51	223.253	2.2357	557.652	1624.09	294.476	416.483	137.656	745.501	532.421	558.186	1438.21	0	461.258	0	1.9163	1893.02	254.872	45.6726	414.886	0	0	665.031	1.5969	282.339
TCGA-BH-A209-01A-11R-A157-07	Tumor	BRCA	112.755	20.4202	824.8	546.019	1871.86	1.1838	836.342	632.877	2685.41	1.1838	315.945	80.2841	23.3797	135.839	1108.91	3031.96	199.467	937.851	2966.26	1563.78	1358.69	4194.14	48.5351	272.27	1.4797	360.758	1255.99	336.786	294.17	18.0527	1042.83	887.245	342.489	918.023	0	661.148	0	0.2959	1479.43	140.574	52.6783	702.871	0	0	636.179	0	195.324
TCGA-BH-A209-11A-42R-A157-07	Normal	BRCA	1276.98	16.4184	955.61	1140.77	2725.75	0.304	229.553	1008.54	2332.62	0	510.572	110.523	14.8981	2419.88	830.344	4858.62	545.15	705.686	2567.95	1348.13	1239.28	2908.18	3669.5	213.135	2.4324	559.441	1601.4	429.006	462.755	103.375	734.494	809.061	398.729	1588.02	0	415.658	0	0	1882.94	142.292	18.5467	717.239	0	0	1046.21	2.7364	166.616
TCGA-E2-A153-01A-12R-A12D-07	Tumor	BRCA	322.581	5.5617	82.8699	785.873	2038.38	0.5562	678.532	900.862	962.736	0	333.148	75.5117	18.3537	220.801	380.979	853.726	344.271	591.769	340.934	1231.37	1028.92	5174.64	319.8	341.49	0.5562	550.056	1071.75	197.442	345.94	25.0278	597.953	429.366	351.941	881.535	0	667.964	0	0	889.878	205.784	146.274	1358.73	0	0	305.89	0	181.869
TCGA-E2-A153-11A-31R-A12D-07	Normal	BRCA	1385.26	3.1793	665.38	701.715	1855.8	0.9084	504.144	632.138	1009.2	0	564.492	273.106	99.0121	1845.8	343.363	1503.35	411.491	751.221	843.874	1839.45	1377.99	4279.32	4576.36	331.554	1.3626	433.746	1749.97	203.929	486.885	566.368	695.061	661.292	536.228	972.862	0	719.223	0	0.4542	1392.53	145.339	59.0439	1009.2	0	0	610.782	0.9084	201.658
TCGA-E2-A158-01A-11R-A12D-07	Tumor	BRCA	441.093	3.77	318.396	794.105	852.712	21.9347	677.92	757.296	2165.02	38.3857	383.515	87.2659	110.016	3056.46	151.144	255.677	266.301	995.973	1924.77	1206.07	2482.39	7958.19	2563.62	133.665	25.0193	716.648	3029.39	42.968	250.536	97.678	541.03	477.765	452.866	503.813	0.3427	225.996	0	0	646.046	874.304	313.94	1659.16	0	0	170.494	5.4837	127.153
TCGA-E2-A158-11A-22R-A12D-07	Normal	BRCA	258.912	18.7617	550.344	998.124	2026.89	1.8762	311.445	556.504	380.863	0.6254	434.647	112.032	14.384	1185.74	406.504	1439.65	488.43	510.319	1849.91	1046.28	885.553	3410.26	500.938	330.206	1.8762	515.947	1149.47	258.912	612.258	79.4246	647.617	514.697	441.17	964.978	0	575.178	0	0	1560.35	143.84	25.0156	562.852	0	0	482.82	14.384	200.75
TCGA-E2-A15I-01A-21R-A137-07	Tumor	BRCA	1046.67	4.9455	169.205	617.122	1143.81	0	396.696	1070.89	1622.82	0.3532	194.625	71.4936	19.0753	343.709	386.452	1440.89	473.704	1981.01	1139.22	1847.83	1632.35	4361.54	547.886	529.517	0.3532	719.21	2094.05	293.548	352.54	430.961	1000.86	819.886	487.544	2343.44	0	756.132	0	0	2013.15	795.158	140.239	263.169	0	0	442.767	2.1195	276.239
TCGA-E2-A15I-11A-32R-A137-07	Normal	BRCA	525.882	2.1291	436.993	1464.8	1663.34	0	173.52	800.586	252.295	0	454.935	156.455	6.9195	1572.32	376.846	1795.87	823.42	775.516	1496.21	629.674	842.049	2793.88	911.244	165.003	2.1291	448.703	1407.85	251.763	538.656	29.2748	593.969	434.864	422.228	1333.87	0	363.146	0	0	1910.85	101.663	6.3872	234.731	0	0	412.178	2.1291	223.021
TCGA-E2-A15K-01A-11R-A12P-07	Tumor	BRCA	489.14	3.4446	59.3245	448.57	1170.03	0	998.182	793.291	2164.27	0	699.627	294.651	5.7411	71.5721	572.96	881.064	290.881	898.287	820.209	1956.56	1593.34	7727.49	54.3489	577.552	0	575.639	1205.24	263.707	251.077	16.4578	846.709	509.808	393.574	829.777	0	809.105	0	0	1066.31	319.587	240.36	1021.53	0.3827	0	565.374	0.3827	187.925
TCGA-E2-A15K-11A-13R-A12P-07	Normal	BRCA	512.277	19.74	668.753	482.427	3507.94	0	812.711	643.683	620.549	0	704.559	139.215	85.2191	872.894	633.606	971.594	277.323	493.5	1435.72	1512.76	1460.76	6541.17	6714.49	397.207	2.8888	426.577	533.462	188.262	595.571	26.4805	452.234	438.132	454.165	920.077	0.4815	739.124	0	0	340.876	120.847	62.5903	2352.91	0	0	417.14	11.0737	105.922
TCGA-E2-A15M-01A-11R-A12D-07	Tumor	BRCA	654.29	15.6766	347.772	610.149	1414.4	0	600.66	848.428	1097.36	0	401.046	87.0462	8.8696	491.543	665.016	2368.4	575.289	960.602	1159.86	1400.37	1489.07	2283.62	53.8366	358.086	0.4125	406.766	1571.58	387.995	293.523	77.9703	1246.2	803.424	380.149	856.848	0	434.988	0.4125	0	2109.94	136.345	27.2277	435.231	0	0	593.329	0	168.936
TCGA-E2-A15M-11A-22R-A12D-07	Normal	BRCA	1175.77	5.5179	835.958	970.686	2043.91	0	330.613	655.717	583.543	0	503.046	60.876	18.3929	1380.85	442.81	1682.95	555.466	764.686	1134.84	1341.3	997.356	3689.62	4965.63	272.675	1.3795	458.443	1412.58	297.046	473.618	246.465	620.379	512.243	386.536	1166.57	0	488.507	0	0	1293.02	106.679	14.2545	822.623	0	0	502.067	2.7589	136.567
TCGA-E2-A1BC-01A-11R-A12P-07	Tumor	BRCA	540.971	7.9554	109.785	580.748	1159.11	0	356.404	1260.1	1224.34	0	230.708	70.6762	5.5688	320.605	504.375	626.889	521.878	663.485	620.525	2229.91	1189.34	3295.15	109.785	1202.07	0	588.703	1972.95	574.384	486.078	69.2124	853.516	637.231	393.317	976.929	0	628.481	0	0	2567.22	299.92	47.7327	380.271	0	0	644.869	0	226.73
TCGA-E2-A1BC-11A-32R-A12P-07	Normal	BRCA	160.514	2.8536	150.526	1021.58	1479.58	0	310.326	560.977	110.576	0	521.491	145.147	1.4268	743.356	401.641	712.681	538.612	732.656	1588.02	818.976	739.789	3237.38	44.2304	224.006	0	276.084	1049.4	141.965	874.621	7.1339	450.266	286.784	489.724	1264.13	0	651.878	0	0	1296.24	57.7849	10.7009	442.304	0	0	235.042	3.567	144.106
TCGA-E2-A1IG-01A-11R-A144-07	Tumor	BRCA	274.056	2.8421	75.1117	483.963	1764.92	0	1136.42	617.458	1067.93	1.218	349.752	68.2866	194.072	365.408	463.256	1068.21	442.55	1028.42	515.225	1753.96	1596.83	5862.36	835.16	535.12	8.9322	628.096	1109.62	264.718	296.387	995.534	1668.68	506.699	398.685	1185.55	0	708.595	0	0	1090.13	311.815	43.0369	991.88	0	0	516.46	0.812	166.058
TCGA-E2-A1IG-11A-22R-A144-07	Normal	BRCA	772.078	8.4611	705.976	909.572	2107.35	0	311.475	572.596	740.878	0	675.833	220.196	26.441	1881.02	367.53	1681.65	404.019	539.926	1308.3	1429.93	1063.46	3463.25	2846.64	273.929	0.5288	546.801	1189.85	286.092	704.918	71.3908	616.298	473.295	424.051	1076.68	0	644.009	0	0	1682.71	131.676	29.0851	606.557	0	0	536.975	2.6441	212.057
TCGA-E2-A1L7-01A-11R-A144-07	Tumor	BRCA	189.251	5.8231	345.02	433.337	1827.49	0.4853	645.396	1036.89	1001.58	0	210.647	79.4225	1.941	226.131	363.945	1222.86	198.957	435.764	1228.19	2314.21	1934.73	9439.28	168.385	125.197	2.4263	671.6	1439.77	95.111	297.95	55.8049	1405.57	253.791	436.991	554.167	0	745.767	1.4558	0	1447.53	310.081	91.7142	392.575	0	0	202.324	1.941	187.31
TCGA-E2-A1L7-11A-33R-A144-07	Normal	BRCA	1487.79	15.8795	715.391	752.036	2651.47	0	452.362	633.575	1037.17	0	368.99	83.9007	65.5537	1300.08	494.707	2664.09	384.365	750.814	852.606	1871.34	1263.84	5051.3	5175.49	388.844	2.443	605.049	1277.69	289.088	497.557	157.981	655.497	623.371	531.731	1218.24	0	619.255	0	0.8143	1221.5	238.599	66.3681	909.202	0	0	857.63	3.6645	170.195
TCGA-E2-A1LB-01A-11R-A144-07	Tumor	BRCA	67.393	3.145	195.44	479.838	1949.46	0	827.586	864.279	2281.48	0	661.031	123.554	5.3914	962.822	578.681	909.806	273.616	674.379	917.893	3958.22	2532.18	5317.31	124.902	1133.1	3.5943	365.719	1262.95	693.25	534.202	1648.88	951.774	754.352	494.287	1384.7	0	668.242	0	0	1060.77	42.6822	46.2765	210.266	0	0	1116.69	0	93.4516
TCGA-E2-A1LB-11A-22R-A144-07	Normal	BRCA	1216.71	1.229	905.633	949.611	1777.96	0	450.225	983.88	1734.13	0	317.083	188.197	22.5317	4463.74	394.92	1204.83	452.274	769.357	2053.26	1739.04	1746.01	6128.23	5572.31	382.63	4.0967	587.464	1565.75	209.75	439.574	269.562	801.532	554.691	460.348	1657.93	0	664.969	0	0.4097	1589.51	324.867	180.254	632.528	0	0	689.164	0.8193	203.195
TCGA-E2-A1LH-01A-11R-A14D-07	Tumor	BRCA	37.8159	21.6091	294.038	108.046	3354.81	2.3153	1024.12	890.967	856.647	3.8588	254.679	72.0123	20.0656	591.935	668.339	1161.49	120.394	784.874	1007.14	1514.18	1427.74	4300.98	6119.24	270.114	2.3153	225.352	718.503	77.9471	287.092	21.6091	595.045	290.179	270.16	499.325	0	504.272	0	0	290.179	64.0556	317.191	2696.51	0	0	263.222	0	121.937
TCGA-E2-A1LH-11A-22R-A14D-07	Normal	BRCA	1673.22	2.3958	666.986	655.966	1557.26	0	482.99	918.577	1087.21	0	323.431	118.462	69.4777	2657.4	488.261	1412.55	468.136	821.754	1367.51	1827.98	1492.57	5567.8	6439.39	467.657	7.1874	578.342	1337.81	280.307	461.907	224.725	658.093	552.947	526.339	1538.57	0	646.991	0	0	1227.12	333.972	60.8529	848.587	0	0.9583	645.199	2.8749	259.224
TCGA-E2-A1LS-01A-12R-A157-07	Tumor	BRCA	354.354	1.5015	318.318	811.311	2230.73	0	381.381	1799.74	2099.05	0	108.108	34.5345	17.017	6789.79	316.316	415.916	111.612	1541.54	814.815	3202.7	2971.47	1885.89	902.903	152.152	2.002	656.657	1067.57	206.707	372.372	84.0841	442.883	972.472	399.399	1191.69	0	140.936	0	0	738.739	3247.75	7.5075	644.645	0	0	479.389	2.5025	190.691
TCGA-E2-A1LS-11A-32R-A157-07	Normal	BRCA	156.76	4.8177	487.698	1397.5	1659.88	0	210.496	762.158	122.295	0	526.243	169.812	1.853	1148.09	383.192	1032.47	637.788	730.806	1287.06	1030.99	692.635	2235.78	34.0944	197.896	0.7412	389.862	1257.05	266.477	519.94	2.5941	620.181	459.163	520.859	870.519	0	529.101	0	0	2033.06	164.172	4.0765	297.955	0	0	363.976	1.1118	155.648
TCGA-E9-A1N4-01A-11R-A14M-07	Tumor	BRCA	609.159	4.6877	97.7023	669.113	1396.95	0.2467	349.607	1131.67	854.649	0	324.127	110.258	3.9476	460.632	365.89	1395.47	444.101	738.195	1347.11	1293.08	1641.7	4055.14	83.1457	378.72	0.4934	436.947	1627.88	253.631	435.713	39.4757	992.513	532.428	339.143	1512.66	0	556.008	0	0	1966.38	144.826	19.7378	696.746	0	0	509.365	0.9869	188.496
TCGA-E9-A1N4-11A-33R-A14M-07	Normal	BRCA	2452.81	2.9702	1687.68	894.037	1574.81	0	341.279	967.521	1161.06	0	316.032	104.971	53.761	5030.67	334.447	1955	621.074	981.362	1153.41	1558.18	1525.21	3723.47	3224.77	272.666	1.7821	522.759	2065.79	265.241	430.385	121.185	842.614	653.449	562.465	1686.79	0	524.565	0	0	1676.99	206.728	64.4539	661.172	0	0	669.206	0.594	300.587
TCGA-E9-A1N5-01A-11R-A14D-07	Tumor	BRCA	872.507	9.3659	92.673	549.63	1799.73	0.4929	605.825	889.819	1359.53	0	607.063	137.856	11.8306	213.444	405.198	899.619	343.58	1218.55	848.846	2126.06	1398.97	6051.35	4.4365	383.509	1.9718	588.079	1335.87	183.374	604.346	478.153	1183.24	468.788	386.935	1162.36	0	830.868	0	0	4879.63	360.833	105.983	822.72	0	0	283.466	0	191.261
TCGA-E9-A1N5-11A-41R-A14D-07	Normal	BRCA	1240.92	4.0377	1105.65	757.067	1963.66	0	407.134	735.082	1512.94	0	384.254	130.599	50.4711	4042.4	336.474	1582.1	424.631	858.683	1281.97	1506.73	1413.19	5326.39	3371.47	311.575	2.6918	675.64	1641.99	215.344	407.807	125.168	898.151	530.284	344.402	997.31	0	671.879	0	5.3836	2010.77	252.356	110.364	710.634	0	0	755.196	5.3836	164.2
TCGA-E9-A1N6-01A-11R-A144-07	Tumor	BRCA	551.069	3.8005	278.86	502.138	1518.29	0	972.447	606.793	619.002	0.9501	382.57	50.8599	8.5511	279.81	500.238	910.214	315.914	714.964	584.798	1881.71	1347.27	7033.73	230.404	523.515	0.4751	527.791	1107.84	193.349	238.955	281.71	410.076	490.261	291.04	964.846	0	520.304	0	0	1188.12	138.242	58.4323	508.313	0.9501	0	604.922	0.4751	91.6865
TCGA-E9-A1N6-11A-32R-A144-07	Normal	BRCA	961.878	5.5788	850.302	854.021	2140.4	0	357.508	586.634	935.379	0	579.73	188.54	50.6741	1981.4	339.842	1805.67	407.252	649.93	904.231	1815.9	1174.34	4302.19	4104.14	245.467	1.8596	540.214	1370.06	247.494	451.418	64.1562	547.015	584.379	552.418	1317.06	0	560.153	0	0	1494.65	152.022	47.8847	1013.95	0	0	586.843	1.3947	183.171
TCGA-E9-A1N9-01A-11R-A14D-07	Tumor	BRCA	307.357	3.6374	222.788	501.5	735.201	0	508.775	780.427	699.282	0.4547	662.244	215.363	23.1881	523.779	196.417	747.931	361.917	1392.65	566.973	1754.11	1521.78	4195.24	556.515	317.359	1.8187	322.815	1619.53	153.224	165.954	233.245	1463.94	694.735	468.014	680.186	0	508.425	0	0	1824.59	182.322	62.7444	314.177	0	0	234.15	0.4547	109.121
TCGA-E9-A1N9-11A-71R-A14D-07	Normal	BRCA	1408.51	4.5181	661.145	800.075	1887.8	0	395.708	535.241	579.066	0	417.078	192.967	49.6988	1664.91	346.762	1443.52	422.44	722.139	896.461	1986.07	1243.6	3509.41	3697.67	393.072	1.506	380.648	1655.87	217.997	490.211	850.151	685.105	658.885	617.707	1106.93	0.3765	656.051	0	0	1655.5	151.355	27.4849	605.798	0	0	590.727	1.8825	234.94
TCGA-E9-A1NA-01A-11R-A144-07	Tumor	BRCA	1538.34	8.3488	44.5269	494.743	1353.74	0.3092	768.398	536.716	993.506	1.5461	431.16	92.0594	3.0921	971.861	456.401	1056.59	384.045	507.73	1912.18	1332.71	1160.79	7948.36	61.8429	124.304	14.5331	354.051	1202.54	227.273	786.642	93.0736	2951.1	601.422	228.862	1123.38	0	679.539	0	0	842.61	188.312	37.1058	2838.9	0	0	458.915	0.9276	96.475
TCGA-E9-A1NA-11A-33R-A144-07	Normal	BRCA	1028.48	15.7284	674.019	865.062	2148.65	0.3836	406.253	665.453	825.165	0	528.137	206.491	100.508	1835.24	479.524	1614.27	420.83	530.929	1606.6	1391.39	1216.46	4075.19	3214.73	311.883	1.1509	558.933	1219.14	232.857	620.696	37.5947	670.325	565.455	445.248	1207.25	0	789.895	0.7672	0	1835.62	120.457	34.1421	1001.63	0	0	527.741	3.069	162.655
TCGA-E9-A1ND-01A-11R-A144-07	Tumor	BRCA	1252.87	42.9783	826.083	475.76	2918.03	5.997	531.232	589.637	2870.73	13.4932	1926.24	361.258	105.447	1074.96	1180.4	2527.72	199.899	1257.86	2216.38	4045.46	2201.39	4293.83	10155.9	92.4533	20.9894	576.709	1257.86	272.862	384.306	56.9712	672.87	1620.18	639.182	1168.91	0.9995	531.332	0	0	801.595	145.926	53.9727	1391.3	0	0	672.735	0	121.938
TCGA-E9-A1ND-11A-43R-A144-07	Normal	BRCA	318.904	13.5498	401.171	485.857	2993.54	0	568.608	603.204	1251.42	0	645.295	136.95	29.0353	814.44	679.91	1371.43	212.442	475.695	1475.48	1349.66	1394.18	5365.72	3316.32	308.742	0	431.174	581.19	317.453	537.153	52.2635	454.543	562.801	403.01	1208.84	0	712.691	0.9678	0	597.643	150.5	46.9404	1581.46	0	0	452.128	25.6479	139.853
TCGA-E9-A1NF-01A-11R-A14D-07	Tumor	BRCA	224.752	11.1448	172.744	550.427	2302.01	0.6192	566.525	972.85	838.55	0	430.311	283.758	1.2383	515.135	550.427	1828.98	336.2	486.654	409.26	1373.9	1302.7	4547.06	34.0534	243.327	1.8575	558.476	1099.62	196.272	300.908	160.98	843.912	604.912	299.695	969.593	0	660.884	0	0	803.66	117.639	160.361	785.086	0	0	466.222	3.7149	160.98
TCGA-E9-A1NF-11A-73R-A14D-07	Normal	BRCA	170.642	37.156	591.284	1194.95	2606.42	0	258.257	669.72	651.537	0	771.335	178.394	5.0459	863.303	424.312	1433.03	503.67	415.596	1231.19	1033.03	873.853	2273.85	93.1193	269.266	0	438.991	1085.78	251.835	694.495	25.2294	574.321	552.294	400.633	886.239	0	598	0	0	2130.73	42.6606	6.8807	801.835	0	0	443.532	27.9817	204.587
TCGA-E9-A1NG-01A-21R-A14M-07	Tumor	BRCA	269.793	11.5713	102.01	530.755	1752.44	1.827	341.048	869.071	555.116	0.9135	1132.16	137.153	0.9135	761.267	414.738	1676.31	451.583	787.15	238.733	1310.6	1222.9	5307.25	259.744	496.041	0.609	654.689	1162	307.552	364.495	72.4726	701.087	636.419	382.214	1035.32	0	562.862	0	0	1615.1	148.295	86.1754	1070.65	0	0	602.396	0.9135	105.664
TCGA-E9-A1NG-11A-52R-A14M-07	Normal	BRCA	457.513	12.5224	815.179	1171.29	1838.55	0	235.689	631.775	544.723	0	766.995	159.253	9.839	919.052	372.54	1677.55	490.608	528.175	878.801	1035.78	922.183	2614.49	1542.49	257.603	0.4472	490.608	1154.29	244.633	586.315	33.542	632.446	481.664	360.626	864.937	0	565.394	0	0	1652.95	64.4007	8.4973	822.451	0	0	489.235	12.0751	152.057
TCGA-E9-A1R7-01A-11R-A14M-07	Tumor	BRCA	688.6	4.2224	47.5018	678.395	594.3	0	1678.4	1270.97	1052.43	0.3519	257.917	106.538	207.248	946.868	306.122	302.252	566.151	1006.33	2739.27	1329.7	1645.67	2235.05	51.7241	319.845	0.3519	505.982	1440.89	361.365	224.842	1284.66	2090.96	633.005	474.792	410.978	0	794.88	0	0	2667.84	125.968	102.393	369.106	0	0	664.12	0.3519	144.617
TCGA-E9-A1R7-11A-42R-A14M-07	Normal	BRCA	713.188	12.5405	961.57	1325.24	1646.44	0	197.815	964.774	765.777	0	608.18	229.086	10.1133	1656.15	429.612	1827.27	691.343	530.744	1888.35	920.307	991.505	1905.74	1476.54	180.825	1.6181	577.67	1394.01	292.88	588.188	34.7896	711.44	652.104	440.048	944.984	0	589.102	0.4045	0	2211.16	80.9061	6.877	515.372	0	0	485.882	10.1133	218.447
TCGA-E9-A1RB-01A-11R-A157-07	Tumor	BRCA	279.657	5.7232	592.352	959.677	1118.11	0	866.285	702.425	717.83	0	259.82	81.5375	8.3247	200.052	363.163	504.423	160.51	1282.26	1276.8	1173.78	1212.28	5940.69	336.368	242.716	0.5203	640.218	1226.59	139.438	359.261	81.4256	1280.3	447.971	201.043	1666.23	0	309.896	0	0	1510.93	139.958	140.999	851.457	0	0	630.297	0.2601	59.5734
TCGA-E9-A1RB-11A-33R-A157-07	Normal	BRCA	1046.62	69.3371	644.648	1148.12	1406.11	2.811	284.844	933.465	752.401	0.3123	369.485	104.48	14.6795	2523.93	396.346	1682.83	705.864	749.902	1906.46	955.103	1036.31	3082.38	1957.37	228.937	1.2493	550.324	1526.04	280.472	506.286	117.748	775.963	620.91	411.322	1689.7	0.3123	445.388	0	0	2175.69	104.943	24.0493	441.946	0	0	481.824	9.9945	176.466
TCGA-E9-A1RC-01A-11R-A157-07	Tumor	BRCA	2729.17	6.9444	70.9325	1367.06	962.55	0	869.296	315.756	756.448	0.9921	305.179	194.174	45.1389	223.958	453.621	511.161	683.284	603.423	777.034	1281.5	1129.96	5010.91	59.7718	371.776	0.496	832.341	1165.18	204.613	674.603	23.0655	912.731	594.246	582.47	1553.57	0	1151.68	0	0	1959.82	256.2	104.663	406.498	0	0	214.759	0.248	359.127
TCGA-E9-A1RC-11A-33R-A157-07	Normal	BRCA	114.655	12.9337	843.835	1664.6	2315.13	1.7478	220.222	696.237	311.806	0	883.835	223.732	4.8938	824.958	490.431	1698.16	543.214	564.887	1495.41	907.804	755.746	2121.12	10.8363	239.098	0	476.798	1042.73	352.355	576.422	6.6416	572.298	491.829	421.334	887.529	0.6991	707.308	0	0	2076.03	59.425	3.8451	374.727	0	0	534.454	10.1372	211.833
TCGA-E9-A1RD-01A-11R-A157-07	Tumor	BRCA	1853.48	5.9175	64.0638	668.168	1194.83	0	393.13	777.663	2315.82	0	524.425	174.163	9.005	249.566	680.774	1369.27	560.365	952.209	1608.54	2003.73	1547.82	5099.89	119.637	483.695	0.5146	471.602	1511.03	395.446	324.693	41.6801	1046.97	884.544	372.499	1215.93	0	714.082	0	0	1464.46	567.569	70.7532	389.786	0	0	630.375	0	323.406
TCGA-E9-A1RD-11A-33R-A157-07	Normal	BRCA	635.685	2.7976	611.128	1287.85	1754.12	0	245.26	858.396	512.279	0	648.623	214.685	24.8679	1367.11	524.712	1823.44	571.651	712.465	1972.65	1054.4	984.147	2629.78	1465.96	231.582	0.3108	484.613	1153.87	315.511	627.914	32.95	723.82	640.037	442.344	980.106	0	666.292	0.3108	0	1835.87	127.137	17.4075	645.943	0	0	480.56	7.7712	242.462
TCGA-E9-A1RF-01A-11R-A157-07	Tumor	BRCA	418.803	12.2876	125.607	566.254	1573.5	0	1132.17	618.999	930.104	0	474.121	189.359	43.6893	152.23	529.391	1266.31	296.951	1298.73	1113.39	1592.27	1945.2	2661.29	186.703	365.898	0.6826	512.325	1096.33	223.225	301.729	51.1984	1594.39	477.51	495.648	814.054	0	810.034	0	0	1329.11	193.189	22.8686	731.796	0	0	295.036	0	295.927
TCGA-E9-A1RF-11A-32R-A157-07	Normal	BRCA	139.647	19.6629	608.347	1555.38	1709.47	0	148.074	746.573	401.685	0	570.851	160.165	1.6051	900.883	422.151	1973.92	675.762	569.021	1865.77	778.09	866.774	1688.2	15.2488	180.177	0	451.846	1259.23	309.791	472.311	17.6565	645.742	555.377	339.486	756.42	0	430.658	0	0	1984.35	58.5875	2.809	462.681	0	0	496.826	9.2295	182.584
TCGA-E9-A1RH-01A-21R-A169-07	Tumor	BRCA	122.433	12.3702	704.147	330.188	900.484	0.9516	418.365	676.603	841.17	0.3172	1286.5	387.582	3.489	1727.06	406.629	450.4	415.193	3413.21	1799.06	1596.38	1210.69	1672.51	1170.09	108.794	2.2203	425.343	2906.03	285.148	234.716	71.6835	2114.82	788.518	442.788	894.14	0	483.816	0.3172	5.7093	862.105	272.461	38.062	1311.24	0	0	689.792	0	104.353
TCGA-E9-A1RH-11A-34R-A169-07	Normal	BRCA	440.117	9.2127	554.858	1328.31	1958.96	0	203.099	821.508	507.718	0	443.962	139.686	6.2814	1527.22	419.598	1672.11	641.96	549.832	1922.53	803.183	825.377	2508.79	1177.14	188.024	0.8375	468.174	1179.23	255.025	500.419	28.8945	544.774	484.087	391.047	1187.19	0	531.654	0	0	1690.54	90.871	8.3752	512.144	0	0	426.663	7.9564	188.024
TCGA-E9-A1RI-01A-11R-A169-07	Tumor	BRCA	610.191	9.9662	138.563	602.476	1249.96	0	360.714	1012.64	1458.93	0	304.568	93.7213	47.2593	492.204	449.124	1476.29	570.326	1111.72	632.374	1812.25	1297.22	4931.04	375.824	540.428	1.286	589.616	1646.04	424.048	339.817	132.455	1890.3	612.442	432.892	1439.64	0	551.481	0	0	1402.67	450.731	20.897	390.291	0	0	623.668	0	233.403
TCGA-E9-A1RI-11A-41R-A169-07	Normal	BRCA	145.3	6.9558	964.931	1830.93	2349.53	0	110.907	1096.2	299.488	0	902.954	365.974	1.1593	1021.35	355.135	1362.57	762.052	678.195	1322.48	774.804	808.038	1692.59	216.791	132.934	1.5457	584.678	1476.96	310.308	575.403	20.8675	771.295	502.367	373.776	1211.48	0	575.353	0.3864	0	2119.99	67.6263	2.3186	273.597	0	0	391.44	5.0237	188.967
TCGA-GI-A2C8-01A-11R-A16F-07	Tumor	BRCA	427.041	3.3467	135.542	1660.98	1223.9	0	656.626	790.753	2354.08	0	120.482	78.4705	11.3788	467.202	292.503	1280.46	503.012	657.63	767.068	855.087	1050.87	3361.11	61.245	340.027	0.3347	465.529	1500.33	151.104	359.103	127.51	513.169	312.249	378.179	1112.78	0	740.77	0	0	9214.19	132.195	69.6118	309.237	0	0	347.139	0.6693	231.593
TCGA-GI-A2C8-11A-22R-A16F-07	Normal	BRCA	308986	4.1365	116.856	1329.89	605.481	0.5171	95.1396	911.375	39.8139	0	813.34	590.403	0.5171	357.291	135.988	423.992	1093.59	886.246	871.034	429.679	475.698	3032.57	2.5853	283.351	0	970.527	1213.03	53.2575	292.141	7.2389	802.761	315.409	399.99	253.878	0	617.265	0	0	976.215	547.053	0.5171	381.593	0	0	155.848	13.9607	81.696
TCGA-GI-A2C9-01A-11R-A21T-07	Tumor	BRCA	167.307	11.3541	1525.8	1187.18	1639	1.0018	677.909	333.949	1149.77	2.3376	535.141	126.539	52.7634	2837.87	322.925	887.293	194.69	730.005	1132.41	1795.29	1649.69	3120.72	7431.96	183.67	1.0018	360.327	2006.68	121.222	361.329	140.257	1396.63	662.548	430.232	749.708	0	491.387	0	14.6936	2026.38	146.602	127.233	3193.86	1.0018	0	334.931	8.6826	101.519
TCGA-GI-A2C9-11A-22R-A21T-07	Normal	BRCA	1216.99	5.727	728.603	834.235	1908.05	0	388.164	725.94	793.191	0	515.431	94.6071	32.7712	2110.09	462.615	2359.21	428.253	693.923	1387.53	1692.65	1200.76	3874.32	3564.43	297.805	6.0452	476.933	1692.97	263.124	523.703	94.1775	644.591	659.561	469.841	1306.4	0	567.703	0	0	1404.71	159.084	23.8626	949.73	0	0	630.356	3.4998	168.947
TCGA-38-4625-01A-01R-1206-07	Tumor	LUAD	10.9828	41.3968	475.359	99.127	2702.06	3.6609	807.66	318.851	787.877	36.6094	333.464	132.509	1.1264	1399.32	1052.38	2369.19	197.128	725.429	1199.66	2119.97	2612.5	2714.16	4.2242	163.334	39.1439	243.03	846.24	647.142	250.07	37.4542	601.971	840.608	609.558	1169.81	0.5632	536.781	0	0	1005.91	35.2014	87.0177	665.728	0	0	475.004	1.6897	44.4945
TCGA-38-4625-11A-01R-1758-07	Normal	LUAD	28.4751	90.6707	414.013	345.073	1816.41	0.7493	461.596	664.159	1258.9	0	522.739	94.9269	12.7389	626.452	917.572	2588.61	372.799	388.535	1030.35	1381.42	1254.03	4112.78	280.629	298.988	1.8734	288.498	693.518	344.698	565.755	48.3327	405.852	618.209	411.716	1194.83	0.3747	773.867	0	0	1042.34	35.9685	14.2375	400.524	0	0	446.362	4.1214	86.9239
TCGA-38-4626-01A-01R-1206-07	Tumor	LUAD	40.043	150.896	627.114	538.205	2377.24	0.2262	398.62	613.497	1134.33	0.4525	607.429	117.577	16.0624	2086.99	548.385	3021.55	277.586	624.399	1517.34	1457.61	1107.4	3894.58	85.0631	233.471	19.9084	311.747	923.025	315.15	454.499	120.129	513.469	679.6	355.023	857.418	0	781.017	0	0	1562.81	38.0069	45.4725	906.962	0	0	905.535	3.3935	134.608
TCGA-38-4626-11A-01R-1758-07	Normal	LUAD	26.2712	74.8	376.19	284.97	1440.9	0	473.977	643.116	1558.72	0	768.897	162.984	12.041	1090.99	729.757	3076.29	231.698	364.149	1261.38	1388	1179.65	3775.4	766.609	346.634	25.1766	240.455	678.309	326.931	510.465	166.385	392.846	770.258	447.8	813.314	0.7298	693.002	0	0	956.346	28.4605	26.6361	680.133	0	0	414.337	0.7298	90.1249
TCGA-38-4627-01A-01R-1206-07	Tumor	LUAD	25.903	11.3097	716.892	512.222	2507.48	4.378	478.657	905.327	696.169	16.0525	1125.87	239.745	78.0737	1612.55	596.862	1987.23	551.259	395.111	620.941	1138.27	1755.56	4162.71	162.35	252.827	8.3911	574.973	696.461	260.124	423.933	36.8479	556.738	644.655	349.354	676.395	0.3648	503.615	0	0	1336.74	59.8322	30.6457	682.962	0	0	574.673	3.6483	72.9661
TCGA-38-4627-11A-01R-1758-07	Normal	LUAD	17.7804	45.2592	385.242	405.716	1703.15	2.1552	371.772	782.903	736.539	0.5388	921.347	131.559	8.082	745.16	797.962	2366.95	392.246	333.517	731.69	1063.05	1209.61	3566.31	62.5008	286.641	2.694	353.991	565.74	260.24	498.928	87.2855	434.93	645.482	304.923	668.65	0.5388	532.054	0	0	804.967	44.1816	11.3148	803.35	0	0	646.247	2.694	70.5828
TCGA-38-4632-01A-01R-1755-07	Tumor	LUAD	65.7618	11.4701	118.524	343.338	1697.57	2.294	516.918	416.517	753.202	0.7647	642.325	79.9235	24.4695	2632.77	369.337	1080.48	227.108	790.671	835.022	666.029	1328.24	4225.58	51.233	84.8786	20.6461	214.873	701.969	253.107	322.692	29.8222	492.648	522.271	155.228	562.799	0	311.061	0	0	418.276	53.5271	60.4091	1626.46	0	0	294.284	3.8234	57.3504
TCGA-38-4632-11A-01R-1755-07	Normal	LUAD	16.3814	100.216	456.753	306.429	1651.63	0	331.483	849.358	1009.87	0	1123.57	285.23	1.9272	822.926	755.473	3646.32	413.39	469.28	1831.83	1234.39	1217.04	3022.86	135.87	166.705	12.527	333.41	847.017	448.08	444.226	32.7629	451.578	787.273	264.156	746.801	0	538.805	0	0	1169.83	30.8356	11.5634	714.038	0	0	638.105	3.8545	81.9072
TCGA-44-2655-01A-01R-0946-07	Tumor	LUAD	71.9927	4.1435	377.574	273.728	1555.1	0	662.696	1452.43	1066.09	0.259	2541.71	1016.22	139.842	2395.7	799.43	2265.18	335.88	931.503	1090.77	1527.9	2540.46	3311.15	224.524	128.965	5.4383	492.037	819.112	389.538	545.125	47.6499	934.202	898.874	357.706	722.776	0	890.737	0	0	910.009	95.0408	18.3866	850.447	0	1.0359	616.175	4.1435	84.1642
TCGA-44-2655-11A-01R-1758-07	Normal	LUAD	62.2496	51.772	530.663	587.057	2629.58	0.3082	522.342	828.536	980.724	0.3082	611.88	89.1125	13.2512	1009.86	756.548	2186.44	400.308	780.586	1885.98	1662.87	1105.7	5009.55	423.421	343.297	0.6163	428.968	941.14	285.362	563.636	29.584	492.314	585.208	450.166	852.697	0	773.963	0	0	1412.63	69.9538	12.3267	660.709	0	0	637.396	2.4653	117.103
TCGA-44-2657-01A-01R-1107-07	Tumor	LUAD	49.6644	26.8456	563.087	285.235	1795.3	4.0268	524.161	911.148	1244.3	4.698	593.96	82.0537	81.2081	1866.44	771.141	3109.4	284.564	963.758	811.409	1871.14	1714.77	4148.32	859.731	240.268	12.0805	354.362	700.671	277.181	381.208	29.5302	629.772	918.121	426.772	1171.14	0	899.879	0	0	1271.14	70.4698	85.906	822.148	0.6711	0	636.765	5.3691	224.161
TCGA-44-2657-11A-01R-1758-07	Normal	LUAD	33.0108	68.2982	490.609	321.571	2275.47	1.7075	594.764	752.186	1504.27	0.5692	568.014	108.122	17.6437	461.013	899.26	2798.52	281.161	622.083	1871.37	1970.4	1192.94	5194.08	346.044	254.98	5.6915	385.885	750.142	317.24	568.014	45.5322	382.47	800.797	401.622	1128.63	0.5692	827.581	0	0	1186.68	38.7023	22.7661	571.429	3.9841	0	533.91	2.2766	143.426
TCGA-44-2661-01A-01R-1107-07	Tumor	LUAD	40.8261	31.7003	350.144	453.89	1862.15	1.4409	370.797	1156.41	1151.78	0	788.65	185.336	40.8261	2903.94	1070.12	5201.73	552.834	793.948	888.569	1260.33	1554.76	3227.67	573.487	188.761	9.1258	394.813	817.483	396.734	383.766	100.865	557.224	997.598	320.303	837.176	0	473.05	0	0	1059.56	102.786	36.5034	711.816	0	0	976.11	12.9683	139.769
TCGA-44-2661-11A-01R-1758-07	Normal	LUAD	46.4971	58.833	792.348	462.598	2300.66	2.3723	480.628	772.141	1373.56	0.4745	759.98	111.474	13.2849	950.343	899.576	2460.07	350.626	562.709	2046.82	1570.46	1177.61	4776.86	154.199	338.29	2.3723	428.437	784.282	297.486	578.366	75.4391	511.43	665.667	421.795	944.649	0	748.707	0	0	1405.82	47.9204	11.8615	827.458	0	0	783.376	5.2191	123.36
TCGA-44-2662-01A-01R-0946-07	Tumor	LUAD	38.7827	20.1095	439.178	629.859	1846.13	3.591	642.068	220.224	1159.17	8.6184	780.181	101.794	112.757	4619.45	363.767	947.661	357.303	858.605	911.033	935.452	1312.51	3224.71	478.319	107.73	355.508	260.706	1091.3	188.168	118.503	77.9244	775.657	594.667	319.917	647.455	0.3591	899.334	0	0	1032.05	124.248	69.306	1600.14	0	0	332.123	0.3591	154.412
TCGA-44-2662-11A-01R-1758-07	Normal	LUAD	58.3768	158.994	563.835	518.272	3370.67	0.9492	351.21	443.536	1010.92	0.4746	852.909	92.074	7.5937	492.169	746.559	2595.63	234.457	551.97	1406.26	1501.66	852.397	4494.54	203.607	353.109	1.4238	244.423	743.711	288.562	473.659	29.4257	387.361	633.602	440.94	512.577	0.9492	785.406	0	0	1331.28	46.9862	26.5781	567.632	0	0	734.983	2.8477	128.619
TCGA-44-2665-01A-01R-0946-07	Tumor	LUAD	83.4915	9.4877	549.81	379.032	3771.82	9.4877	895.161	714.953	1062.14	18.9753	407.258	50.0949	612.429	1321.63	634.725	2785.58	464.421	344.877	474.383	1166.98	1957.31	2318.31	111.954	226.281	32.7324	486.717	521.347	317.362	465.37	145.161	447.846	793.643	329.013	695.446	0	803.752	0	0	1047.91	70.2087	246.679	1369.54	0	0	657.581	5.6926	282.258
TCGA-44-2665-11A-01R-1758-07	Normal	LUAD	35.5401	64.1115	721.603	643.206	2475.61	0	410.104	548.432	1330.31	0	690.512	79.4321	14.6341	522.3	512.195	2243.21	242.16	527.875	1427.53	1385.37	1146.69	4626.13	136.585	295.47	3.1359	323.693	758.188	224.39	572.822	40.4181	473.373	591.638	409.146	688.153	0	797.178	0	0	1222.65	40.0697	10.1045	725.784	0	0	543.99	3.4843	118.118
TCGA-44-2668-01A-01R-0946-07	Tumor	LUAD	28.6592	218.901	398.772	693.006	3535.99	9.2801	974.684	451.103	1769.59	38.4852	1331.33	113.889	51.3135	1187.31	831.389	1994.95	239.918	420.334	950.938	1648.31	1561.24	3457.66	124.736	137.291	85.9775	278.949	485.841	335.995	258.478	84.3398	728.969	837.393	446.212	419.788	0.2729	625.392	0	0	1489.46	21.5626	54.043	3478.13	0	0	553.632	0	88.434
TCGA-44-2668-11A-01R-1758-07	Normal	LUAD	23.4255	160.906	511.521	389.401	3455.07	0.768	528.418	528.579	1849.85	1.1521	955.564	112.047	5.7604	964.67	638.249	2385.56	219.278	406.682	2021.12	1496.93	1275.73	4610.22	71.8126	240.783	8.4485	298.003	774.193	236.559	709.293	127.496	398.257	557.22	367.339	745.008	0	715.741	0	0	1354.07	17.6651	19.9693	1316.05	0	0.384	546.582	1.1521	109.063
TCGA-44-3396-01A-01R-1206-07	Tumor	LUAD	38.0398	76.3034	502.126	486.238	3876.93	3.5802	507.272	538.933	1004.48	10.7407	801.774	83.9629	25.2853	4521.15	566.57	2023.72	287.089	622.734	670.844	1323.34	1247.93	5413.52	735.288	181.696	15.4397	373.462	830.611	366.485	424.032	79.4361	751.255	710.226	331.092	980.085	0	831.26	0	0	1362.94	121.728	132.468	2028.42	0.2238	9.1743	678.458	7.1604	139.629
TCGA-44-3396-11A-01R-1758-07	Normal	LUAD	86.1758	132.669	863.535	572.433	3205.68	1.1845	420.218	591.755	1559.25	0	750.423	88.0267	15.3991	854.651	623.072	2969.07	336.708	557.922	1310.7	1511.78	1017.53	3673.58	352.107	318.051	7.1073	400.673	978.14	273.038	750.115	98.9097	448.997	600.862	480.825	780.617	0.5923	751.163	0	0	1681.17	30.7982	13.03	472.042	0	0	639.223	1.7768	115.79
TCGA-44-3398-01A-01R-1107-07	Tumor	LUAD	185.867	19.7002	566.167	374.732	1880.94	11.5632	292.934	1213.84	710.921	65.9529	980.21	92.3726	18.4154	1250.96	929.336	2698.5	686.938	421.413	549.465	788.437	1948.18	2259.53	2134.9	179.871	65.5246	438.544	809.422	385.011	382.869	229.122	472.942	967.452	248.976	830.835	0.4283	356.09	0	0	581.585	41.97	35.9743	763.597	0	2.1413	852.951	0	144.326
TCGA-44-3398-11B-01R-1758-07	Normal	LUAD	154.42	129.571	657.437	435.215	2215.48	1.065	431.31	735.101	1324.1	1.42	826.127	114.931	20.2343	873.624	839.191	2664.54	360.312	576.145	1864.39	1412.5	1048.99	4022.01	560.17	332.268	5.3248	441.25	887.469	348.243	543.131	67.8026	467.49	724.175	516.862	1195.6	1.7749	749.031	0	0.355	1336.88	58.218	17.3944	545.971	0	0.355	620.067	3.1949	150.16
TCGA-44-5645-01A-01R-1628-07	Tumor	LUAD	35.5709	14.3431	647.16	678.141	1796.9	0	511.761	1037.77	1264.49	0	615.605	231.75	29.2599	3965.58	544.464	3472.17	467.011	1363.74	1471.03	1627.65	1082.04	3856	921.4	131.956	2.8686	654.045	1049.91	281.698	457.258	88.9271	441.515	695.353	408.049	1596.67	0	1300.89	0	0	1586.35	86.6322	40.1606	752.725	0	3.4423	589.105	4.0161	231.784
TCGA-44-5645-11A-01R-1628-07	Normal	LUAD	55.7247	76.3287	599.391	509.951	2230.86	1.8731	485.132	912.096	1097.64	0.4683	654.179	93.018	22.0089	779.209	889.253	2059.47	309.998	730.976	1970.5	1542.96	1047.53	4458.91	394.755	399.906	1.4048	317.49	1052.68	346.055	524.467	41.2081	515.439	718.333	486.926	1124.33	0	836.02	0	0	1192.69	76.797	9.3655	494.498	0	0	560.403	4.6827	149.38
TCGA-44-6145-01A-11R-1755-07	Tumor	LUAD	42.9564	33.4807	640.139	469.994	2772.58	12.6342	656.349	513.942	1928.94	47.3784	2207.77	1753.04	109.286	426.406	754.896	2135.82	251.421	1139.61	540.745	2178.77	1659.51	5226.78	1708.15	463.045	243.209	515.477	828.806	488.313	260.897	46.7467	1045.7	677.827	459.659	1009.48	5.0537	458.749	0	0	1684.78	65.0663	21.4782	1144.66	0	0	895.919	0.6317	111.813
TCGA-44-6145-11A-01R-1858-07	Normal	LUAD	79.8403	72.5821	735.983	438.396	2297.95	2.9033	435.493	627.654	1302.65	2.1775	1499.86	115.652	13.0648	915.986	680.82	2590.46	195.246	441.299	1806.57	1516.97	1201.23	3867.17	185.81	231.537	4.3549	259.844	992.923	214.843	603.883	155.326	446.801	613.319	499.096	876.066	0.7258	749.461	0	0.7258	1236.07	24.6779	13.0648	961.713	0	0	650.495	1.4516	125.567
TCGA-44-6146-01A-11R-1755-07	Tumor	LUAD	17.148	9.9278	595.217	239.17	2907.94	49.639	592.96	743.502	1094.77	175.542	1533.65	150.745	3.1588	3348.38	454.874	1666.07	137.635	725.181	941.787	1578.52	1405.23	3867.33	2570.85	226.083	759.928	491.877	1304.15	325.916	461.643	33.8448	449.779	566.787	365.334	1053.7	9.0253	370.934	0	0	1861.91	55.9567	13.0866	943.592	0	0	951.579	0.4513	76.7148
TCGA-44-6146-11A-01R-1858-07	Normal	LUAD	66.251	133.281	814.497	519.096	1837.88	0	406.859	767.397	1074.82	0.7794	668.745	76.6017	10.1325	809.041	716.29	2590.8	364.77	929.852	2037.41	1759.16	951.676	3554.17	98.2073	296.181	1.5588	332.814	1166.8	300.857	586.906	130.943	526.789	618.862	420.928	893.998	1.5588	715.783	0	0	1841	68.5892	8.5737	547.155	0	0	795.674	4.6765	244.739
TCGA-44-6147-01A-11R-1755-07	Tumor	LUAD	124.044	18.5792	981.421	478.688	1642.62	0.5464	728.415	658.208	1169.4	3.2787	372.246	61.8525	45.3552	3232.24	354.645	2602.73	340.437	1573.77	1157.38	1542.62	1693.44	4616.94	1341.53	377.596	30.0546	432.787	1203.83	365.027	346.448	68.306	630.366	734.973	569.503	703.279	1.0929	686.344	0	0	1469.4	154.645	107.104	620.219	275.41	1.6393	733.224	54.6448	189.071
TCGA-44-6147-11A-01R-1858-07	Normal	LUAD	82.1836	157.768	638.872	570.486	3502.1	1.7996	451.71	625.141	753.449	1.1998	2136.48	145.699	14.997	601.08	595.681	3214.16	240.552	506.899	1537.49	1305.94	1021.6	3545.29	362.327	269.946	7.7984	236.353	1035.39	134.373	500.9	113.377	331.668	774.445	493.785	693.461	1.1998	594.781	0	0	1762.45	30.5939	8.9982	1164.37	0.5999	0	678.584	1.7996	143.371
TCGA-44-6148-01A-11R-1755-07	Tumor	LUAD	101.781	20.8919	670.149	426.945	1594.75	0.5357	364.805	1031.62	806.75	0	551.231	165.057	47.1408	2801.12	365.877	2645.77	381.411	955.672	1128.7	1257.8	944.422	4149.46	3852.69	231.418	4.8212	789.608	1026.38	266.774	391.054	123.745	906.281	590.866	581.894	1342.44	0	850.28	0	0.5357	1241.19	179.992	16.0707	868.89	0	0	652.091	28.3916	177.849
TCGA-44-6148-11A-01R-1858-07	Normal	LUAD	101.224	117.702	868.173	518.832	1947.27	1.4124	405.838	891.365	1246.23	0.4708	626.215	94.1008	38.1356	1284.37	741.996	2534.37	432.674	681.262	2061.21	1564.97	972.693	3611.58	874.294	322.976	7.0621	494.35	1077.21	294.727	495.763	136.535	590.292	675.141	588.583	1262.71	0.4708	864.548	0	0	1676.55	87.0998	16.0075	386.535	0	0	637.547	2.354	211.394
TCGA-44-6776-01A-11R-1858-07	Tumor	LUAD	40.9483	4.3103	314.655	400.144	964.799	0	548.132	1015.93	519.397	0.7184	2382.36	832.335	18.6782	2795.98	391.523	872.845	250	941.81	331.897	1852.73	2272.99	7650.14	216.236	356.322	13.6494	426.724	1098.42	170.977	405.172	6.4655	1581.28	640.086	506.415	911.638	0	744.059	0	0	1039.51	120.69	14.3678	1015.09	0	0.7184	915.331	2.8736	158.764
TCGA-44-6776-11A-01R-1858-07	Normal	LUAD	65.9574	21.2766	630.496	628.369	1759.57	1.4184	304.255	777.241	695.745	0	548.567	79.5248	16.3121	957.447	591.489	3546.1	360.284	853.901	1375.89	1502.13	824.823	3511.35	375.177	273.05	9.2199	321.986	1234.04	263.121	562.411	38.2979	581.376	643.262	490.213	763.121	0	690.142	0	0	1548.94	51.0638	25.5319	234.043	0	0	797.262	2.8369	146.809
TCGA-44-6777-01A-11R-1858-07	Tumor	LUAD	72.0673	41.031	315.097	466.07	2269.33	4.2083	416.097	589.221	1355.08	0.526	320.358	80.3735	8.9427	2355.6	552.341	1438.72	452.92	1261.97	1153.6	1177.28	1216.2	3856.92	35.2446	156.76	5.7864	355.602	940.558	275.644	267.754	227.775	424.303	712.257	320.81	1057.86	1.0521	522.699	0	0	1376.12	27.8801	43.6612	891.636	0	7.8906	427.101	0.526	87.8485
TCGA-44-6777-11A-01R-1858-07	Normal	LUAD	67.1085	125.104	425.021	473.902	2214.58	0	434.963	825.369	1472.25	0	697.597	94.5816	9.942	1044.74	846.727	2595.69	326.429	656.172	2012.43	1474.73	1111.85	3995.86	301.574	295.775	0	395.195	835.957	253.513	556.752	109.362	428.459	678.542	368.36	890.638	0	719.296	0	0	1359.57	31.483	10.7705	654.515	0	0	644.971	2.4855	125.104
TCGA-44-6778-01A-11R-1858-07	Tumor	LUAD	36.802	88.198	441.624	333.122	1668.78	0	490.482	691.605	1701.9	0	882.614	681.846	7.6142	696.701	578.68	3157.36	336.929	1355.33	1638.96	1579.95	1439.09	5803.93	552.665	207.487	6.9797	442.893	2114.21	223.985	555.203	428.3	886.986	710.025	427.621	802.665	0.6345	546.003	0	0	2498.1	124.365	158.629	378.807	0	0	818.109	1.9036	164.975
TCGA-44-6778-11A-01R-1858-07	Normal	LUAD	74.2925	262.382	610.259	597.877	2091.98	6.4858	339.033	515.065	1044.81	0	462.913	65.6309	12.3821	775.943	817.807	3787.74	288.325	701.061	1984.08	1527.12	1057.19	3398	202.241	311.321	1.1792	215.212	1252.95	339.623	395.047	62.5	514.652	960.495	513.762	827.83	1.1792	621.698	0	0	1829.6	57.783	47.7594	350.236	0	0	637.966	4.1274	154.481
TCGA-49-4490-01A-21R-1858-07	Tumor	LUAD	77.6935	7.4885	1436.86	255.546	2871.85	14.041	616.868	488.992	1393.97	80.5017	1054.01	198.334	44.9312	1152.3	293.925	598.147	215.295	819.058	617.804	2096.79	2088.36	5856.97	4403.26	119.817	37.4427	235.889	889.263	159.131	210.615	14.9771	526.341	678.648	560.929	1232.8	0.9361	1481.55	0	0.9361	513.901	102.967	44.9312	1793.5	0	0.9361	304.83	1.8721	226.528
TCGA-49-4490-11A-01R-1858-07	Normal	LUAD	16.1064	35.7143	399.86	427.171	1198.88	0	291.317	1080.93	643.557	1.4006	1024.74	238.823	9.8039	754.202	946.078	2205.88	458.683	498.599	1014.71	920.868	1147.06	3147.06	274.51	177.171	9.1036	322.829	654.762	401.26	506.303	40.6162	438.83	614.146	330.959	1088.24	1.4006	399.762	0	0	929.272	55.3221	9.8039	411.064	0	0	470.308	0	70.7283
TCGA-49-4512-01A-21R-1858-07	Tumor	LUAD	89.1622	19.216	688.701	531.899	2806.3	3.8432	475.019	566.226	814.758	0	199.193	37.6633	35.3574	2756.34	784.012	1702.54	234.435	1507.3	574.942	2375.86	1692.54	5417.37	211.376	316.68	6.9178	229.823	956.188	345.888	202.152	59.9539	267.633	727.902	403.551	673.328	0	758.278	0	0	526.518	109.147	134.512	1206.76	4.6118	0	634.719	10.761	204.458
TCGA-49-4512-11A-01R-1858-07	Normal	LUAD	38.5604	35.1328	437.018	331.62	1029.13	5.9983	337.618	1451	921.165	0.8569	707.798	122.536	13.7104	1496.14	985.433	2655.53	413.882	696.658	1418.17	941.731	1167.95	3293.92	276.778	164.524	11.9966	381.32	899.743	401.028	484.147	102.828	529.494	595.544	256.392	841.474	0	488.757	0	0	644.387	49.7001	10.2828	369.323	0	0	418.792	0.8569	82.2622
TCGA-49-6742-01A-11R-1858-07	Tumor	LUAD	37.2856	8.2028	1793.44	220.731	2629.38	49.9627	780.015	724.989	1205.54	313.945	998.113	554.81	32.0656	1923.19	765.101	802.386	163.311	359.433	1247.58	1932.14	1926.92	4771.07	4348.99	110.365	3886.65	346.01	1187.17	360.179	366.89	73.0798	642.513	895.6	484.489	411.633	14.9142	961.655	0	0	689.038	127.517	14.9142	531.693	0	0	697.987	0	96.1969
TCGA-49-6742-11A-01R-1858-07	Normal	LUAD	53.6549	41.5976	932.027	487.717	1674.76	1.8086	423.813	862.891	1395.63	0	757.197	147.448	26.526	1901.43	698.116	2745.44	335.795	902.487	1637.38	1486.06	985.079	3945.14	873.549	242.954	6.6315	447.928	963.979	330.972	575.735	141.673	493.13	687.867	434.562	863.904	0	674.653	0	0	1233.46	45.2148	6.0286	593.218	0	0	884.515	1.8086	136.85
TCGA-49-6743-01A-11R-1858-07	Tumor	LUAD	30.9278	72.1649	433.532	570.266	1421.6	12.4797	599.566	445.117	1224.09	95.4965	1778.45	607.482	15.1926	964.731	349.43	604.992	485.621	970.7	1393.38	1349.97	2077.05	8666.85	741.183	160.065	576.234	233.858	1243.62	190.45	265.871	30.3852	1134.53	598.481	383.776	797.07	4.3407	408.285	0	0	1985.89	59.6853	43.4075	1038.52	0	0	416.598	0.5426	125.339
TCGA-49-6743-11A-01R-1858-07	Normal	LUAD	27.3109	46.9188	859.944	539.916	1537.11	0.7003	286.415	763.62	989.496	0	810.924	83.8165	6.3025	690.476	756.303	1976.89	354.342	541.317	2003.5	1243.7	998.599	3371.85	117.647	224.79	3.5014	336.835	869.048	379.552	411.765	43.4174	495.168	654.062	411.527	640.756	0	532.199	0	0	1469.89	28.7115	3.5014	373.95	0	0	657.451	2.1008	132.353
TCGA-49-6744-01A-11R-1858-07	Tumor	LUAD	104.888	33.0957	550.407	574.338	3368.13	7.1283	475.051	732.8	1577.39	28.5132	486.762	102.668	30.5499	2432.79	598.778	2025.46	356.416	924.134	465.377	1448.57	1534.11	3932.79	450.102	182.281	33.6049	441.446	1049.9	270.367	342.668	24.9491	561.385	529.022	363.554	736.253	0	469.145	0	0	1253.56	59.0631	49.8982	1120.67	0	0	616.497	5.0916	154.277
TCGA-49-6744-11A-01R-1858-07	Normal	LUAD	70.4156	53.4637	756.968	858.68	2240.26	2.608	314.914	932.727	998.859	0.652	400.978	84.9943	6.52	1104.48	601.141	3050.69	484.434	804.564	1582.4	1333.33	856.724	3092.42	144.743	207.987	4.564	406.194	1360.72	290.791	679.381	61.9397	505.278	406.194	430.161	1048.41	1.304	521.05	0	0	1719.32	45.6398	11.7359	247.107	0	0	738.621	2.608	168.215
TCGA-49-6745-01A-11R-1858-07	Tumor	LUAD	144.963	13.7592	576.413	421.13	7089.93	1.9656	337.592	601.43	3102.31	4.914	997.115	137.759	1.9656	4131.7	633.415	3128.26	296.806	897.789	755.283	1296.81	959.705	4572.48	677.15	102.211	109.091	568.059	997.543	278.339	290.909	243.735	750.752	747.42	267.774	693.857	0	388.29	0	0	1373.46	56.5111	15.2334	1223.1	0	0.4914	663.607	0.9828	75.6757
TCGA-49-6745-11A-01R-1858-07	Normal	LUAD	56.8266	81.9188	478.229	287.823	1294.46	0.738	338.745	881.749	741.697	0	1051.66	119.114	22.8782	1315.87	1052.4	2613.28	425.092	532.841	1436.16	1166.79	1045.02	2903.32	559.41	255.351	13.2841	390.406	679.705	327.675	544.649	73.0627	499.38	710.701	337.387	965.314	0	587.321	0	0	1184.5	44.2804	14.7601	301.107	0	0	531.601	3.69	113.653
TCGA-49-6761-01A-31R-1949-07	Tumor	LUAD	89.4592	21.2649	83.593	373.969	2268.01	1.4665	750.138	771.263	1197.43	16.132	508.891	79.3547	6.5995	1108.71	634.28	757.47	343.905	695.142	869.661	1862.51	2313.47	8185.52	13.9322	96.0587	4.3996	377.635	899.725	413.565	239.78	83.593	596.099	1201.83	503.369	353.437	0.7333	1055.89	0	5.8662	654.812	30.0642	67.461	2149.95	8.7993	64.528	633.767	5.1329	92.3923
TCGA-49-6761-11A-01R-1949-07	Normal	LUAD	68.4647	36.3071	687.759	607.884	2772.82	0	485.477	1026.86	773.859	0	723.029	85.0622	4.1494	726.141	764.523	2458.51	362.033	718.88	966.805	1596.47	1079.88	4006.22	151.452	260.373	8.2988	350.622	1106.85	267.635	585.062	37.3444	387.5	577.801	413.268	892.116	2.0747	746.691	0	0	1090.25	25.9336	5.1867	394.191	0	0	670.342	1.0373	128.631
TCGA-50-5930-01A-11R-1755-07	Tumor	LUAD	33.2013	21.2488	583.015	326.701	1428.98	9.2964	452.866	530.172	665.354	35.8574	806.353	119.073	42.4977	1158.06	176.631	678.635	184.599	1302.82	468.802	956.197	1435.62	3510.04	1632.18	139.446	1399.77	389.119	750.349	91.6356	268.267	13.2805	2141.52	370.526	324.045	863.234	2.6561	381.868	0	0	836.673	123.509	42.4977	373.183	0	0	319.476	0	82.3392
TCGA-50-5930-11A-01R-1755-07	Normal	LUAD	65.2999	143.508	500.38	435.839	2458.62	1.5186	507.973	884.449	1038.72	0	531.511	94.9127	4.5558	845.862	744.875	2597.57	325.74	612.756	864.844	1461.66	1125.28	3798.79	84.2825	246.014	1.5186	319.666	1005.32	167.046	680.334	174.639	353.561	518.603	487.631	917.236	0.7593	626.393	0	0	1034.93	17.4639	6.0744	580.106	0	0	638.466	1.5186	129.081
TCGA-50-5931-01A-11R-1755-07	Tumor	LUAD	79.5455	1.2626	962.753	248.106	2005.68	0.6313	1255.68	528.617	1085.23	0.6313	339.647	66.1553	532.197	1395.83	263.258	491.162	350.379	831.439	1831.44	1337.75	1433.71	11009.5	7454.55	166.667	4.4192	556.187	1287.25	91.5404	267.046	46.7172	989.091	496.212	489.141	469.697	0	1117.49	1.8939	0	1074.49	419.823	136.995	775.253	1.2626	560.606	501.067	1.2626	265.151
TCGA-50-5931-11A-01R-1858-07	Normal	LUAD	74.5008	16.129	1092.93	570.66	1921.66	0.768	327.189	494.739	705.837	0.768	1380.69	103.034	2.3041	505.376	610.599	1897.85	158.218	519.969	1195.85	1593.7	850.23	3553	198.925	314.132	2.3041	245.008	1205.84	234.255	496.16	53.7634	392.358	546.083	501.575	711.982	0.768	763.072	0	0	1386.33	16.129	19.9693	715.822	0	0	518.433	1.5361	112.135
TCGA-50-5932-01A-11R-1755-07	Tumor	LUAD	39.069	9.5594	554.447	505.403	1280.96	0.4156	1139.24	981.513	679.135	0	551.953	163.18	50.7066	11845.4	596.841	1190.77	609.726	587.282	574.397	1733.58	2919.78	3460.52	14.1313	217.789	24.1064	287.199	871.155	505.403	316.293	12.0532	593.712	1046.55	821.991	1313.8	0	712.589	0	0.4156	1511.64	48.6284	118.454	881.962	0	0.8313	1103.97	0.8313	118.038
TCGA-50-5932-11A-01R-1755-07	Normal	LUAD	105.519	84.4156	871.753	529.221	2032.47	0	350.649	675.341	1222.4	0	812.5	96.388	13.7987	629.87	701.299	2339.29	363.636	905.844	1449.68	1447.24	905.844	3504.06	135.552	264.61	2.4351	329.546	1178.57	276.786	575.487	97.4026	474.302	554.383	396.729	945.617	0.8117	593.734	0	0	1603.08	44.6429	12.1753	426.948	0	0	746.323	2.4351	185.065
TCGA-50-5933-01A-11R-1755-07	Tumor	LUAD	137.771	19.9002	65.8239	488.832	2218.11	5.6129	503.119	445.602	900.103	9.1847	773.048	100.011	25.5131	717.429	419.946	1075.63	460.257	547.002	1054.2	1510.38	1986.45	3769.31	62.252	111.748	0.5103	366.879	1244.53	265.337	243.906	154.099	1027.89	676.098	365.721	708.755	0	411.624	0	0	1325.66	59.1905	43.8826	2421.71	0	0	432.606	0	62.7623
TCGA-50-5933-11A-01R-1755-07	Normal	LUAD	111.948	109.675	1016.05	715.442	2097.46	1.1365	268.22	363.398	823.412	0	1719.09	86.9442	17.6161	1125.73	503.481	2515.7	122.745	642.705	1780.93	1380.88	880.807	3763.03	539.281	200.597	2.2731	225.6	1244.49	184.18	330.161	172.184	514.363	553.488	516.772	494.957	0	590.828	0	0	1575.22	27.2766	22.1622	1009.23	0	0	522.233	0	160.818
TCGA-50-5935-01A-11R-1755-07	Tumor	LUAD	373.07	10.1862	311.953	646.188	1575.04	1.2733	741.047	586.522	1047.27	0.6366	419.545	118.415	182.715	3581.73	860.099	1951.93	474.932	1659.08	565.972	1615.79	1739.93	4313.86	61.1173	240.013	14.6427	378.8	942.225	269.298	310.043	21.6457	386.567	820.627	484.38	972.147	0	505.345	0	0	933.312	95.4958	131.148	684.386	0.6366	1.2733	740.111	16.5526	220.914
TCGA-50-5935-11A-01R-1858-07	Normal	LUAD	99.0712	44.8916	684.985	686.533	2277.86	0.774	385.449	869.18	1269.08	0	757.918	72.887	19.3498	1452.79	643.963	2985.29	383.127	822.755	1377.71	1524.77	1018.58	3616.1	379.257	314.241	3.096	463.622	1028.64	259.288	583.591	93.6533	517.144	503.096	425.728	1075.85	0	733.7	0	0	1981.42	51.0836	7.7399	790.248	0	0	649.915	2.322	126.935
TCGA-50-5936-01A-11R-1628-07	Tumor	LUAD	39.4737	14.6199	3427.63	293.86	2076.02	1.462	633.041	560.636	530.702	2.193	580.409	108.735	24.1228	722.953	431.286	619.152	277.047	433.479	597.953	1211.99	1802.63	9218.57	1143.27	141.082	11.6959	384.503	926.17	279.24	408.626	6.5789	1173.52	673.977	349.561	574.561	3.655	833.721	0	0	1493.42	23.3918	25.5848	374.269	0	0	759.89	0	97.2222
TCGA-50-5936-11A-01R-1628-07	Normal	LUAD	74.8713	66.1363	643.269	600.842	1824.99	0.6239	386.211	574.269	1053.81	0	482.97	89.4775	10.6068	970.207	783.029	2501.95	394.946	908.439	1531.74	1564.19	766.183	3542.66	141.632	270.161	2.4957	306.972	1290.28	320.075	508.501	30.5725	484.243	669.474	392.781	739.978	0	710.51	0	0	1816.25	56.7774	23.0853	355.639	0	0	633.779	0	152.238
TCGA-50-5939-01A-11R-1628-07	Tumor	LUAD	20.5233	28.0486	303.745	865.401	2068.75	1.3682	604.755	480.65	1566.62	17.7869	2120.75	1576.16	108.774	476.826	392.68	619.805	306.482	571.233	1417.48	1634.34	1724.65	3870.02	8109.46	119.719	375.577	822.302	1026.17	118.351	318.112	23.9439	707.365	370.104	385.702	644.433	0.6841	1055.14	0	0	1170.51	62.9383	12.314	1492.73	0	0	440.568	1.3682	79.3569
TCGA-50-5939-11A-01R-1628-07	Normal	LUAD	83.9177	95.5559	603.962	668.279	2095.49	0.6125	342.409	519.965	1305.32	0	543.933	61.2538	2.4502	970.872	613.15	2545.71	365.685	628.464	1684.48	1324.31	873.479	3167.43	79.6299	250.528	0.6125	294.018	1209.76	287.28	466.141	40.4275	421.353	501.056	460.818	694.618	0.6125	599.527	0	0	1787.39	33.077	14.0884	425.714	0	0	638.148	3.6752	134.758
TCGA-50-6595-01A-12R-1858-07	Tumor	LUAD	21.2219	37.9421	533.119	403.215	4827.01	1.9293	607.717	534.939	1835.37	4.5016	1330.55	195.498	12.8617	611.576	971.704	2605.79	205.145	504.823	1214.15	1593.57	1585.21	8493.25	2268.81	126.045	16.0772	572.347	756.913	214.148	273.312	90.0322	483.961	757.556	436.894	686.174	0	494.72	0	0	1373.63	31.5113	32.7974	1409	0	0	863.666	0.6431	55.3055
TCGA-50-6595-11A-01R-1858-07	Normal	LUAD	77.1028	79.0498	707.944	573.598	2238.71	0.7788	417.445	872.73	995.576	0.3894	505.187	72.8193	8.567	958.333	712.227	2744.94	392.134	687.695	1344.24	1585.67	904.206	3451.32	197.819	353.583	6.6199	309.579	1202.88	231.698	501.558	38.5514	498.088	723.131	505.907	1130.45	1.947	710.79	0	0	1494.16	43.6137	19.4704	421.729	0	0	666.71	3.8941	177.959
TCGA-55-6968-01A-11R-1949-07	Tumor	LUAD	21.1792	26.9033	728.678	263.881	1384.66	0.5724	584.431	800.418	1080.89	0.5724	908.186	370.298	12.0206	713.795	343.446	628.506	372.639	1266.17	1483.69	1282.2	1512.88	9943.9	21.1792	176.875	1.7172	536.348	2104.18	57.8134	439.611	167.144	1636.63	376.073	255.598	686.892	0	480	0	0	2179.74	219.233	125.358	900.973	0	0	115.054	1.1448	115.627
TCGA-55-6968-11A-01R-1949-07	Normal	LUAD	41.2371	83.2672	555.115	290.246	1924.66	2.3791	508.327	847.962	1662.17	0	529.881	73.8303	15.8604	1272.8	831.88	3112.61	267.248	681.998	2237.91	1509.91	1322.76	4168.12	145.123	232.355	5.5511	300.555	903.251	333.862	528.945	57.8906	393.529	915.147	416.4	924.663	0	896.733	0	0	1159.4	49.9603	24.5837	639.968	0	0	657.994	0.793	168.12
TCGA-55-6969-01A-11R-1949-07	Tumor	LUAD	13.453	20.0071	199.381	208.004	1803.39	0	505.351	539.632	716.994	0.6899	469.666	99.4799	16.2126	518.804	515.354	954.13	399.106	2469.84	780.62	1178.35	1385.32	10188.4	432.566	301.486	7.5889	368.751	1331.16	92.1014	258.022	156.952	744.669	547.434	402.832	685.759	0	499	0	0	951.025	98.3105	130.736	487.758	0	0	458.831	4.1394	129.701
TCGA-55-6969-11A-01R-1949-07	Normal	LUAD	54.2373	66.9492	572.881	437.288	1941.53	0	422.881	792.534	1288.98	0	548.305	72.339	14.4068	809.322	579.661	2563.56	284.746	707.627	1546.61	1547.46	1122.88	3815.25	97.4576	304.237	8.4746	300.848	1233.05	347.458	383.051	81.3559	531.653	709.322	500.627	801.695	0	894.873	0	0	1346.61	82.2034	23.7288	666.102	0	0	678.076	0.8475	205.932
TCGA-55-6970-01A-11R-1949-07	Tumor	LUAD	20.5589	22.8076	636.364	235.464	1373.92	0	727.915	902.731	1056.54	0	1207.27	376.865	35.6569	1477.35	496.627	1415.68	323.803	825.891	666.56	1598.78	2915.19	4529.07	486.026	228.076	102.474	364.921	1271.44	194.301	353.999	44.3302	1512.9	922.261	389.631	932.862	6.1034	916.99	0	0	1370.7	100.546	10.9219	283.007	0	0	508.143	0.3212	133.954
TCGA-55-6970-11A-01R-1949-07	Normal	LUAD	139.307	130.271	524.849	522.59	1960.84	0.753	333.584	721.544	1290.66	0	465.806	63.253	12.8012	719.126	762.801	3266.57	399.849	746.235	1792.92	1530.87	1106.17	3023.34	144.578	242.47	8.2831	270.331	1318.52	341.868	423.193	66.2651	451.355	871.235	518.577	876.506	0	678.795	0	0	1521.84	60.241	39.1566	299.699	0	0	638.027	3.012	161.898
TCGA-55-6971-01A-11R-1949-07	Tumor	LUAD	125.847	105.518	371.733	365.925	2679.57	7.7444	548.887	499.739	1736.69	10.6486	792.226	157.125	66.7957	1367.86	707.648	2787.03	243.95	1218.78	899.322	1295.26	1241.05	4921.59	120.039	174.25	11.6167	555.663	1050.34	260.407	450.145	30.9777	620.726	537.27	338.983	659.245	0	805.16	0	1.9361	1745.4	65.8277	152.953	1040.66	0	0.9681	746.031	0	208.132
TCGA-55-6971-11A-01R-1949-07	Normal	LUAD	89.7606	101.064	874.335	476.064	1689.49	0.6649	396.942	939.102	1284.08	0	581.117	86.6955	11.9681	1160.24	650.931	2666.22	333.777	808.511	1729.39	1476.73	1113.03	3277.93	162.234	282.58	6.6489	329.787	1289.23	296.543	458.112	85.1064	444.302	543.218	461.223	1042.55	0	746.297	0	0	1446.14	85.1064	21.9415	444.814	0	0	749.847	4.6543	240.691
TCGA-55-6972-01A-11R-1949-07	Tumor	LUAD	61.6438	1.1416	280.822	111.872	936.073	0	1003.42	1186.61	437.58	1.1416	2817.95	1611.87	68.4932	317.352	333.333	302.511	187.215	1789.95	688.356	965.753	3123.29	4146.12	39.9543	159.817	549.087	334.475	582.192	363.014	180.365	43.379	1418.56	861.872	522.614	945.206	3.4247	970.799	0	0	453.196	336.758	19.4064	406.393	0	0	332.317	3.4247	304.795
TCGA-55-6972-11A-01R-1949-07	Normal	LUAD	96.063	88.9764	654.331	517.323	2186.61	1.5748	476.378	700.071	1040.5	0	543.504	65.3543	35.4331	422.835	825.197	2522.83	325.197	662.992	1903.15	1640.94	1072.44	3826.77	172.441	352.756	4.7244	252.756	1224.41	270.079	577.165	65.3543	391.378	690.551	533.063	911.024	1.5748	828.236	0	0	1233.07	76.378	54.3307	455.118	0	0	527.803	0	188.976
TCGA-55-6975-01A-11R-1949-07	Tumor	LUAD	30.176	15.088	1825.65	466.052	1808.89	5.8676	536.463	540.696	793.261	10.8969	1742.67	481.978	26.8231	533.11	433.361	822.297	258.173	575.859	672.255	1301.76	1738.47	4775.36	2454.32	176.865	25.1467	317.687	1026.82	394.401	312.657	24.3085	465.918	330.26	386.421	740.151	0	510.402	0	0	901.928	65.3814	37.72	974.853	0	0.8382	597.234	0	67.0578
TCGA-55-6975-11A-01R-1949-07	Normal	LUAD	81.0081	117.912	719.172	513.051	1530.15	0.9001	370.837	779.892	1094.51	0	648.065	71.1431	21.6022	1220.52	573.357	2486.05	316.832	1056.71	2275.43	1528.35	942.394	3729.07	56.7057	225.923	3.6004	270.027	1258.33	370.837	416.742	149.415	544.77	738.074	515.418	862.286	0.9001	792.403	0	0	1637.26	73.8074	33.3033	297.03	0	0	738.74	10.8011	154.815
TCGA-55-6978-01A-11R-1949-07	Tumor	LUAD	50.4357	34.2242	171.121	493.189	6520.26	2.1615	547.588	442.17	1554.86	2.882	858.128	76.529	21.6153	3073.7	887.309	3695.5	314.503	697.094	785.717	1407.16	1099.86	5294.31	122.126	137.978	10.8077	364.938	1097.34	345.125	379.349	198.861	919.559	579.651	308.67	803.729	0.7205	509.685	0	0	1750.48	52.5973	60.1626	1350.24	0	0	664.718	1.0808	125.009
TCGA-55-6978-11A-01R-1949-07	Normal	LUAD	66.6105	107.083	743.676	462.057	1937.61	0.8432	416.526	847.369	1163.58	0	986.012	129.089	29.511	1093.59	647.555	2970.49	330.523	581.788	1156.83	1385.33	988.196	3629.85	845.7	329.68	5.9022	399.663	1128.16	274.03	503.373	86.8465	587.209	601.18	507.504	1023.61	0	912.428	0	0	1490.73	55.6492	15.1771	620.573	0	0	480.734	0.8432	159.359
TCGA-55-6979-01A-11R-1949-07	Tumor	LUAD	82.4489	23.2548	560.935	465.097	4423.35	2.1141	548.25	495.173	2200.05	8.4563	553.986	110.721	16.9126	1950.59	904.824	2691.92	276.239	1057.74	782.208	1722.27	1513.68	3618.59	46.5097	180.401	18.322	424.929	1355.12	410.835	336.843	83.1536	623.927	894.959	342.572	635.632	0	582.844	0	0	1036.6	197.314	75.402	1875.18	0	0	756.557	1.4094	166.307
TCGA-55-6979-11A-01R-1949-07	Normal	LUAD	54.9247	70.7684	645.366	445.735	2096.65	2.1125	515.448	756.504	1478.74	2.1125	417.217	69.7122	13.7312	583.047	737.259	3426.46	371.798	813.309	1525.22	1764.99	1109.06	3593.35	172.168	184.843	6.3375	283.074	1244.26	302.086	496.435	59.1497	476.757	1004.49	423.734	870.346	1.0562	681.965	0	0	1373.12	48.5873	57.0372	414.048	0	0	815.305	2.1125	117.243
TCGA-55-6980-01A-11R-1949-07	Tumor	LUAD	266.136	28.2935	996.463	549.072	2945.18	0	620.69	516.366	1070.97	0.8842	542.882	102.564	50.3979	893.899	492.485	1558.8	499.558	1101.68	1134.39	1713.53	1853.23	4931.03	618.921	185.676	166.225	295.314	1082.23	290.009	273.209	68.0813	414.783	962.865	345.897	1343.94	0.8842	940.725	0	0	965.517	112.29	32.7144	975.243	0	1.7683	551.989	4.4209	137.931
TCGA-55-6980-11A-01R-1949-07	Normal	LUAD	80.2988	102.708	625.584	417.367	2347.34	3.7348	464.052	1105.27	1004.67	0.9337	698.31	130.756	17.7404	931.839	855.275	2608.78	360.411	764.706	1866.48	1614.38	1068.16	4277.31	457.516	346.405	4.6685	334.267	1187.68	268.908	512.605	51.3539	393.24	712.418	519.066	1088.7	0	939.524	0	0	1198.88	91.5033	31.746	452.848	0	0	625.471	7.4697	195.145
TCGA-55-6981-01A-11R-1949-07	Tumor	LUAD	35.9649	4.386	1258.77	481.579	1414.91	0.8772	588.596	360.5	668.421	0.8772	538.596	81.5789	21.0526	1942.98	490.351	1373.68	190.351	1339.47	638.596	1371.05	1471.05	5712.28	9.6491	323.684	21.9298	278.07	1050.88	628.947	248.246	32.4561	818.605	709.649	372.754	823.684	0	731.895	0	0	1485.96	188.596	75.4386	1078.07	0	1.7544	1063.15	6.1404	98.2456
TCGA-55-6981-11A-01R-1949-07	Normal	LUAD	103.581	67.1874	638.28	675.606	2167.73	2.7995	429.253	734.031	1509.85	0	516.55	68.3538	25.1953	1043.27	662.542	2653.9	335.004	694.269	1776.73	1388.54	1203.77	3587.99	377.929	276.215	0	304.209	1261.63	285.546	390.06	58.7889	487.407	832.377	544.32	765.189	0	857.488	0	0	1470.66	83.9842	25.1953	489.908	0	0	651.083	0.9332	191.297
TCGA-55-6982-01A-11R-1949-07	Tumor	LUAD	82.0466	25.8124	1204.89	323.577	3131.6	16.5937	611.201	550.947	1054.62	94.0309	456.741	90.3434	15.6718	6419.91	662.826	2255.82	278.405	696.935	662.826	1707.31	1705.46	3868.17	364.139	163.171	96.7965	340.171	887.762	389.03	339.249	126.296	833.206	709.841	369.615	574.326	0.9219	626.873	0	0	1303.53	60.8435	36.8749	1970.96	0	0	902.503	0.9219	100.484
TCGA-55-6982-11A-01R-1949-07	Normal	LUAD	91.1228	101.971	888.808	470.078	2463.21	1.4464	450.551	1029.28	1474.99	0	733.43	81.4102	16.6335	1298.86	864.943	3265.96	423.07	678.358	2205.03	1489.06	1121.68	3477.85	800.579	347.134	6.5088	399.928	1366.84	276.261	525.764	102.694	537.162	700.777	474.482	941.602	2.1696	796.688	0	0	1706.74	83.1676	26.7583	548.906	0	0	740.351	1.4464	232.146
TCGA-55-6983-01A-11R-1949-07	Tumor	LUAD	28.7234	7.0922	807.801	349.291	1492.55	15.6028	847.872	1041.24	929.433	40.7801	823.05	125.308	12.0567	1890.43	459.575	1186.88	342.199	1409.93	365.248	1251.77	1620.21	6260.99	321.986	265.248	101.773	519.858	1284.04	150.709	467.376	44.3262	612.954	507.092	302.638	821.631	2.1277	748.957	0	0	1007.8	80.4965	94.3262	1289.72	0	0.3546	635.521	0.7092	121.986
TCGA-55-6983-11A-01R-1949-07	Normal	LUAD	68.5169	50.3036	629.662	417.173	1848.22	1.7346	387.684	883.556	1726.8	0	547.667	76.3487	17.3461	1046.83	687.771	3185.6	304.423	831.743	1805.72	1795.32	1079.79	3453.6	247.181	189.939	21.6826	345.187	1216.83	209.02	464.007	118.82	474.033	739.809	520.659	865.568	0	834.519	0	0	1289.68	50.3036	30.3556	474.415	0	0	640.937	3.4692	164.787
TCGA-55-6984-01A-11R-1949-07	Tumor	LUAD	16.4534	23.766	485.375	139.854	3803.47	45.7038	1124.31	803.793	1451.55	342.779	696.956	117.916	10.9689	3759.6	561.243	670.018	160.877	387.569	1443.33	1611.52	1704.75	4878.43	3889.4	151.737	599.634	341.865	1058.5	211.152	364.717	53.9305	451.49	530.164	304.698	850.091	1.8282	658.94	0	0	1042.96	53.0165	17.3675	1712.07	0	0	681.079	0.9141	118.83
TCGA-55-6984-11A-01R-1949-07	Normal	LUAD	109.247	68.6055	946.682	343.028	1567.11	0.3729	526.846	1072.21	1403.26	0	865.034	119.87	30.5742	884.788	907.904	2617.82	365.772	733.781	2492.54	1570.84	1083.52	3748.7	425.429	258.762	2.2371	403.803	1152.13	344.892	529.456	135.72	513.9	672.632	557.968	1102.54	0.3729	839.832	0	0	1134.23	52.5727	20.1342	551.454	0	0	717.89	4.1014	153.244
TCGA-55-6985-01A-11R-1949-07	Tumor	LUAD	143.284	37.3134	861.194	558.209	2607.46	2.2388	638.806	580.537	1387.72	0	450	57.7985	31.3433	3293.28	558.209	1737.31	204.478	1044.78	889.552	1984.33	1664.18	6011.19	876.866	211.194	19.403	395.522	1223.13	394.776	320.896	280.597	633.06	947.015	592.866	666.418	0	601.388	0	0	1013.43	157.463	50	1251.49	0	0	702.276	0	122.388
TCGA-55-6985-11A-01R-1949-07	Normal	LUAD	109.886	33.4777	765.656	539.976	1829.07	1.1816	385.191	866.369	1142.58	0	562.808	137.03	17.7235	1343.84	647.499	2966.52	418.669	709.728	1437.18	1348.96	1122.49	3399.37	477.353	261.126	23.2375	318.236	1330.05	329.264	376.132	148.484	579.894	1000	490.937	887.751	0.7877	750.012	0	0	1238.68	85.8606	43.3241	410.398	0	0	657.802	2.757	168.964
TCGA-55-6986-01A-11R-1949-07	Tumor	LUAD	18.8953	9.4477	309.593	268.895	5127.18	0	539.971	678.169	1618.46	1.4535	741.279	199.433	11.6279	1617.01	414.244	1308.14	382.267	550.872	1708.58	1665.7	2779.07	6317.59	67.5872	212.936	29.0698	534.157	968.75	143.169	463.663	39.9709	525.276	660.611	400.756	1172.97	0	644.927	0	0	1369.91	21.8023	7.9942	1262.35	0	0.7267	1044.06	0	130.814
TCGA-55-6986-11A-01R-1949-07	Normal	LUAD	108.951	42.284	866.667	537.346	1926.54	0.9259	480.864	1022	959.259	0	625.438	85.4074	57.4074	1620.06	656.481	2208.95	445.679	615.124	1595.37	1501.23	968.827	3789.81	1284.26	468.519	17.284	516.358	1159.57	262.346	429.321	109.568	632.614	682.099	613.142	1133.33	0	938.231	0	0	1313.27	111.42	21.9136	396.605	0	0	557.383	2.1605	197.839
TCGA-73-4676-01A-01R-1755-07	Tumor	LUAD	43.7995	11.6095	1499.74	385.224	1884.43	0.5277	383.113	438.412	982.586	0	2620.85	636.892	3.6939	2307.12	185.752	591.029	407.388	544.063	413.72	773.087	1484.96	6638.52	45.9103	109.763	1.5831	329.288	1292.88	343.008	544.591	125.594	1223.68	637.467	172.871	918.206	0	252.127	0	1.0554	884.433	86.5435	59.6306	1813.19	0	0.5277	366.559	0	64.9077
TCGA-73-4676-11A-01R-1755-07	Normal	LUAD	36.461	29.8318	479.794	495.539	2282.13	0.8287	353.009	797.66	613.208	0	942.187	101.097	9.1153	750.766	630.61	2838.99	353.838	503.825	374.554	1104.6	831.975	3070.19	91.1526	246.941	5.8006	354.666	736.679	319.034	749.937	107.726	383.429	495.539	322.142	778.94	1.6573	435.171	0	0	783.084	34.8037	13.2586	535.314	0	0	551.225	4.1433	82.0373
TCGA-91-6828-01A-11R-1858-07	Tumor	LUAD	104.377	47.9798	237.374	433.502	1520.2	22.7273	406.566	486.582	1281.99	31.9865	271.044	53.8721	15.1515	4075.76	505.05	2006.73	520.202	935.185	596.801	1303.87	1349.33	3735.69	1.6835	128.788	16.835	462.963	1360.27	180.135	315.657	80.8081	618.872	525.253	333.443	547.98	0	652.391	0	0	2037.04	42.0875	41.2458	559.764	0	0	790.648	0.8418	139.731
TCGA-91-6828-11A-01R-1858-07	Normal	LUAD	92.6045	72.6688	857.878	566.559	2001.29	1.2862	375.563	857.145	973.145	0.6431	863.318	94.5338	28.9389	1085.53	578.135	2205.79	315.113	551.125	1299.68	1519.61	1031.51	4017.36	786.495	314.469	21.2219	344.695	1118.97	214.791	405.788	136.977	530.778	682.315	606.463	855.949	0.6431	712.463	0	0	1540.19	41.1576	11.5756	506.109	0	0	707.338	3.2154	151.125
TCGA-91-6829-01A-21R-1858-07	Tumor	LUAD	84.1507	18.0692	851.833	471.347	1928.24	0	439.855	548.183	844.605	0	502.839	93.3712	33.557	2855.45	459.473	1034.59	251.42	813.113	930.821	1393.39	1726.9	5959.22	4.6464	276.717	3.6138	491.998	1395.97	378.42	383.067	58.3376	1010.36	757.873	432.065	639.133	0	349.009	0	0	2227.16	284.977	65.5653	693.856	0	0	889.226	0	82.0857
TCGA-91-6829-11A-01R-1858-07	Normal	LUAD	73.6196	78.3913	338.787	256.305	1886.84	1.3633	501.704	919.85	2610.77	0.6817	651.752	124.744	19.0866	739.605	1175.19	3070.21	239.946	522.836	1545.33	1490.12	1306.75	3820.04	367.416	308.793	6.8166	309.475	1062.03	361.963	508.521	186.094	412.733	938.65	454.185	783.913	0	828.916	0	0	1167.01	58.623	38.8548	481.936	0	0	573.463	0	175.869
TCGA-91-6831-01A-11R-1858-07	Tumor	LUAD	33.1854	25.4679	368.898	476.944	1384.53	0.7718	757.862	541.841	750.917	0	289.493	103.021	19.2938	1555.86	447.617	704.611	379.703	851.245	691.491	1163.8	1852.21	5680.11	4.6305	194.482	0.7718	367.355	1515.72	102.643	256.222	111.132	856.925	598.881	470.909	547.945	0	336.786	0	0	2028.94	252.363	87.2082	655.991	0	0	416.948	0.7718	128.883
TCGA-91-6831-11A-02R-1858-07	Normal	LUAD	129.856	56.6038	883.463	628.191	1733.63	1.1099	301.887	739.478	751.387	0	705.882	64.8835	8.879	835.738	586.015	3225.31	362.93	641.509	765.816	1346.28	865.705	2472.81	77.6915	225.305	2.2198	237.514	1470.59	260.821	398.446	103.219	483.907	756.937	461.842	741.398	1.1099	582.664	0	0	1522.75	33.2963	21.0877	451.72	0	0	540.655	1.1099	137.625
TCGA-91-6835-01A-11R-1858-07	Tumor	LUAD	196.84	41.535	567.946	560.722	1815.8	0.4515	366.14	581.178	2052.47	0	420.068	71.395	20.316	3409.93	602.709	3071.78	405.869	1368.4	1302.93	1713.32	1551.24	4466.37	286.682	299.774	10.8352	603.612	1369.3	308.352	342.664	90.2935	954.871	1482.17	459.494	958.465	0	547.995	0	0	1154.85	174.718	169.752	676.749	0	0.4515	715.77	4.9661	153.499
TCGA-91-6835-11A-01R-1858-07	Normal	LUAD	172.233	56.3672	958.869	445.301	1632.77	0	413.36	1055.44	812.941	0	681.699	105.3	95.198	2607.92	667.012	2738.82	261.795	664.507	1895.19	1537.57	1032.15	4382.86	4192.47	279.331	13.7787	730.895	906.26	264.3	462.838	83.2982	760.212	636.95	542.109	978.284	0.6263	903.516	0	0	1208.14	90.8139	11.8997	1000.21	0	0	756.561	1.8789	142.797
TCGA-91-6836-01A-21R-1858-07	Tumor	LUAD	119.1	12.7922	370.975	263.785	1419.94	0.8822	539.038	296.586	1970.45	1.7644	342.303	110.141	2.2056	6409.35	213.939	220.115	232.025	1737.1	1137.63	908.249	795.324	5438.91	14.1156	40.1412	3.97	646.67	1101.01	49.6824	219.674	316.277	815.893	1135.42	202.964	812.087	0	418.443	0	0	918.394	98.809	33.0834	1037.94	0	0	153.846	14.5567	138.068
TCGA-91-6836-11A-01R-1858-07	Normal	LUAD	78.1316	116.416	602.394	482.072	1663.42	0	317.995	731.233	1555.85	0	486.76	83.4992	10.9384	646.148	718.81	3073.7	301.588	736.781	1536.07	1259.48	953.205	3570.61	257.834	237.52	8.5945	266.429	1007.12	304.713	388.314	90.6326	517.692	774.284	413.089	1014.93	0	573.072	0	0	1403.24	46.8789	26.5647	334.403	0	0	711.732	1.5626	146.887
TCGA-91-6847-01A-11R-1949-07	Tumor	LUAD	9.2529	0.6854	997.944	140.85	1279.99	0	574.366	792.735	501.371	0	400.274	390.319	3.427	1104.87	322.481	258.739	297.121	1584.3	1308.09	1722.76	3759.08	8259.08	952.707	187.457	4.1124	342.7	1953.05	164.154	118.232	22.6182	1115.95	692.598	572.725	1020.56	0.3427	643.989	0	0.3427	991.775	534.955	34.9554	1431.12	0	0	574.801	0	157.299
TCGA-91-6847-11A-01R-1949-07	Normal	LUAD	143.891	62.4434	804.525	457.014	1524.89	0	490.498	1152.75	971.041	0	908.733	108.959	27.1493	1088.69	690.498	1669.68	283.258	723.077	1266.97	1674.21	1043.44	4095.02	1062.44	372.851	9.9548	405.43	1153.85	211.765	565.611	79.638	510.127	521.267	587.783	815.385	0	877.638	0	0	1171.04	38.914	9.9548	660.634	0	0	529.792	2.7149	157.466
TCGA-91-6849-01A-11R-1949-07	Tumor	LUAD	12.2358	24.4716	173.526	382.647	1214.68	0	404.894	743.248	634.038	0	1086.96	371.246	11.1235	2080.09	330.367	1902.11	238.042	945.495	550.612	1459.4	1467.19	4523.92	87.8754	215.795	62.2914	482.759	1422.69	213.571	360.4	48.9433	1114.29	612.903	497.252	971.079	1.1123	885.996	0	0	874.305	80.089	41.1568	421.579	0	0	867.875	1.1123	175.751
TCGA-91-6849-11A-01R-1949-07	Normal	LUAD	85.3997	41.1472	837.694	541.124	1998.35	3.1054	388.181	798.627	857.103	0	699.564	95.6788	32.6072	1020.92	579.942	1970.41	284.925	545.782	1643.56	1512.35	1005.39	3221.12	676.987	381.97	4.6582	312.874	1312.05	248.436	481.344	86.1761	503.113	617.207	605.228	975.886	0	853.539	0	0	1365.62	65.2144	18.6327	487.555	0	0	519.339	4.6582	146.732
TCGA-CH-5761-01A-11R-1580-07	Tumor	PRAD	34.2738	3.3934	403.82	679.707	1078.44	3.7328	632.878	1069.16	2061.31	0.3393	163.564	91.002	0.3393	1622.75	726.197	416.715	237.541	825.286	1115.43	1276.27	2089.01	6754.31	175.78	431.307	3.0541	492.728	2923.79	56.3312	257.223	495.104	1172.23	317.287	352.033	1205.69	0	436.624	0.3393	0.6787	1954.96	78.7279	43.4361	400.427	6.4475	27.1476	607.019	1.6967	115.716
TCGA-CH-5761-11A-01R-1580-07	Normal	PRAD	181.339	6.8689	815.569	759.702	1409.04	0	725.816	917.307	1344.02	0	332.914	87.423	23.8122	2183.86	449.227	1110.93	318.718	721.236	1639.38	1723.18	1415.91	6136.69	5505.21	498.226	21.5226	394.276	1167.26	201.946	384.659	474.871	637.381	460.675	444.598	1360.96	0	821.197	0	0	874.642	126.388	15.5695	471.666	0	0	603.096	0.4579	141.042
TCGA-CH-5767-01A-11R-1789-07	Tumor	PRAD	133.059	7.4963	198.276	916.417	1147.3	0	898.801	1478.65	786.357	0	336.582	123.411	1.1244	468.141	422.414	363.193	378.186	1103.07	1263.87	1898.43	2095.95	5335.46	105.322	497.002	4.1229	254.873	1756.75	50.2249	233.508	1782.61	799.61	324.213	316.124	800.6	0	650.101	0	0	1438.16	46.4768	14.9925	203.523	0	0	900.21	0	124.813
TCGA-CH-5767-11B-01R-1789-07	Normal	PRAD	378.575	9.3882	798.001	784.553	1348.61	6.0897	554.922	904.723	1201.28	0.7612	884.558	144.985	51.5085	1776.92	532.846	1967.98	424.755	844.942	1461.78	1862.93	1148.66	4766.19	11091.1	351.425	71.5537	304.737	1561.49	256.527	319.708	562.787	746.703	817.539	482.708	997.184	1.2687	669.245	0	0	1222.5	222.273	44.4039	426.277	0	0.2537	700.889	0.2537	186.75
TCGA-CH-5768-01A-11R-1580-07	Tumor	PRAD	172.568	3.3705	372.774	1159.44	995.636	0	760.378	752.019	2047.22	0	314.502	126.308	11.7966	1788.71	335.361	352.888	417.264	1282.13	1487.39	1850.72	2262.59	6605.11	960.583	447.598	4.0446	511.3	2206.64	126.392	394.345	1304.03	1181.28	529.163	365.588	1537.61	0	698.085	0	0	1890.83	174.927	12.4707	150.66	0	0	640.618	0	216.047
TCGA-CH-5768-11A-01R-1580-07	Normal	PRAD	283.593	6.3649	1029	991.513	1236.21	0	450.495	1626.9	980.905	0	254.597	115.127	9.901	2132.96	442.009	567.185	921.499	1603.96	1322.49	1504.24	1420.08	5502.12	4876.94	316.832	4.2433	516.973	1661.24	188.119	374.116	662.659	693.338	504.95	403.6	1695.9	0	729.498	0	0	1012.73	266.62	16.2659	214.286	0	0	327.786	0	184.583
TCGA-CH-5769-01A-11R-1580-07	Tumor	PRAD	125.008	3.3146	728.74	912.464	1316.85	0	639.719	1242.07	870.321	0	286.571	111.376	46.878	1766.21	256.172	554.013	349.928	1033.68	385.915	1713.65	1590.54	6385.82	1741.59	592.841	2.8411	375.498	2164.44	84.7592	284.583	873.635	958.759	527.496	346.608	793.138	0	564.293	0	0	1087.19	74.3419	31.252	221.605	0	0	713.393	0.947	155.313
TCGA-CH-5769-11A-01R-1580-07	Normal	PRAD	123.759	4.5837	682.582	835.37	1344.92	0	713.522	1018.75	922.334	0	307.105	108.698	42.7807	1598.17	249.809	543.927	324.675	926.662	371.658	1714.67	1731.09	6976.7	1843.77	755.157	1.9099	368.984	1894.96	72.9565	313.216	768.144	981.39	484.339	362.892	759.74	0	571.803	0	0	964.095	72.9565	34.7594	266.998	0	0	692.277	1.9099	135.982
TCGA-EJ-7115-01A-11R-2118-07	Tumor	PRAD	234.28	3.9177	527.718	909.696	1598.82	0.3918	793.34	831.044	892.713	0.3918	219.393	103.604	10.1861	915.181	363.957	495.984	313.418	1068.76	971.596	2089.32	2921.84	6526.93	2246.82	334.574	1.1753	189.618	1343	101.07	316.552	1239.18	854.343	382.762	451.863	1083.64	0.7835	844.243	0	0	1232.52	80.3134	25.857	304.407	0	0.3918	614.597	0.3918	172.38
TCGA-EJ-7115-11A-01R-2118-07	Normal	PRAD	248.808	6.172	741.796	816.245	1180.01	1.1572	488.359	1267.33	769.184	0	265.01	111.435	10.801	2143.99	391.921	955.115	541.206	897.639	1085.11	1539.53	1322.73	5021.68	4197.34	406.194	3.4717	393.079	1025.32	203.676	416.609	730.995	750.614	516.133	384.476	1234.01	0	562.118	0.3857	0	1074.7	140.413	17.3587	323.258	0	0	551.865	0	171.658
TCGA-EJ-7123-01A-11R-1965-07	Tumor	PRAD	161.533	4.1268	337.509	870.744	1272.51	0.2948	645.836	860.46	1090.05	0	432.301	223.864	2.9477	343.699	494.62	364.038	253.206	1289.9	1465.59	2138.54	1986.15	6231.69	259.69	537.362	6.1901	346.647	1536.33	50.7001	346.058	1425.79	1061.88	362.859	352.873	1161.68	0	782.886	0	0	1787.47	75.1658	13.8541	418.276	0	0	686.243	1.1791	142.668
TCGA-EJ-7123-11A-01R-1965-07	Normal	PRAD	7453.65	13.4569	2654.01	1326.26	1339.41	0.299	281.399	797.751	668.062	0	1627.09	712.389	2.9904	2190.49	366.029	1123.5	644.139	614.234	1017.34	1359.75	861.244	4542.17	742.524	431.519	2.0933	662.081	1477.27	130.084	521.232	159.39	889.207	421.95	509.608	913.876	0	528.606	0	0.299	2296.35	615.73	20.634	474.282	0	0	411.95	3.2895	164.175
TCGA-EJ-7125-01A-11R-1965-07	Tumor	PRAD	143.641	5.7953	214.426	1184.73	1260.48	0	520.749	885.489	694.608	0	203.663	106.911	0.414	1358.17	201.594	423.885	389.113	1118.49	849.012	1786.19	1159.47	5729.9	30.2184	768.291	4.5535	93.1388	1776.67	71.1994	376.695	1193.42	953.22	347.718	345.325	856.877	0	727.319	0.414	0	1956.33	37.6695	5.7953	211.529	0	0.8279	612.75	0.414	111.353
TCGA-EJ-7125-11A-01R-1965-07	Normal	PRAD	102.649	1.4717	381.163	817.145	773.731	0	318.985	1430.99	493.01	0	356.88	129.003	13.9809	1720.75	571.008	1426.05	809.787	679.912	296.174	972.406	1424.94	3015.45	2465.42	323.032	13.9809	356.144	859.823	222.222	309.419	638.705	815.173	695.364	300.857	1003.31	0	297.774	0	0	776.674	108.536	6.9904	290.287	0	0	686.56	0.7358	115.894
TCGA-EJ-7314-01A-31R-2118-07	Tumor	PRAD	116.861	3.3389	701.169	850.417	1534.89	0	807.012	1186.31	1745.58	0	191.319	69.8731	8.0134	1251.09	390.651	465.442	371.286	1217.03	980.301	1876.79	1822.04	6198.66	2663.44	484.14	0.3339	338.564	1194.66	114.858	339.566	1149.25	864.591	508.18	357.159	1494.82	0	658.404	0	0	1371.62	90.1503	7.6795	278.798	0	0	553.713	0.3339	136.895
TCGA-EJ-7314-11A-01R-2118-07	Normal	PRAD	256.071	8.3885	799.558	1162.91	1377.04	1.3245	427.815	979.934	985.956	0	678.283	201.934	9.713	1611.92	332.45	1337.75	534.216	839.735	700.662	1454.3	930.243	4081.68	3602.21	399.117	3.532	384.106	1554.08	162.914	502.87	560.265	807.448	524.503	411.174	1142.16	0	654.583	0	0	1747.02	101.545	21.6336	410.596	0	0	702.896	1.766	144.812
TCGA-EJ-7315-01A-31R-2118-07	Tumor	PRAD	109.538	5.4913	978.613	1003.18	1419.08	0	739.306	679.405	764.74	0.289	186.127	119.407	2.0231	2114.45	504.335	825.722	349.711	960.694	441.908	1776.01	937.283	5471.97	296.243	569.942	4.9133	492.486	1367.63	119.942	321.676	589.017	1070.12	184.682	397.731	1320.23	0	651.933	0	0	1112.43	80.3468	52.3121	447.977	0	0	467.462	0.289	138.15
TCGA-EJ-7315-11A-01R-2118-07	Normal	PRAD	505.108	10.8044	1041.95	994.346	1657.81	0.6753	433.528	993.161	1057.48	0.3376	500.043	116.796	20.2583	2445.52	456.825	2344.56	604.036	729.637	726.599	1439.35	1034.19	3657.64	2883.44	318.731	3.3764	571.96	1544.02	240.095	430.49	201.233	769.141	689.796	393.501	1333	0	620.678	0	0	1896.85	127.965	20.596	503.757	0	0	675.588	0.3376	181.65
TCGA-EJ-7317-01A-31R-2118-07	Tumor	PRAD	108.212	3.4536	231.005	818.496	1421.72	0	884.881	1168.45	1018.8	0	169.992	93.3154	3.4536	419.8	378.358	268.611	328.473	1176.52	932.463	2040.29	1680.74	7011.51	852.264	441.289	3.0698	341.903	1195.7	46.0476	503.837	1115.89	749.873	131.619	346.546	1102.84	0	731.995	0	0	841.52	76.746	3.0698	310.054	0	0.3837	511.915	0	132.387
TCGA-EJ-7317-11A-01R-2118-07	Normal	PRAD	233.452	4.6263	583.63	1249.82	1118.15	0	524.555	1107.03	1134.52	0	193.238	70.3772	9.9644	1595.02	380.071	654.804	518.149	1285.05	1264.41	1483.63	1269.04	4307.47	2504.63	384.342	4.2705	334.875	1577.94	170.463	503.203	943.061	862.409	469.039	379.363	1445.55	0	663.634	0	0	1386.48	125.979	7.4733	274.377	0	0.3559	577.487	1.7794	139.858
TCGA-EJ-7321-01A-31R-2263-07	Tumor	PRAD	111.064	3.8152	687.58	1082.24	1284.02	1.2717	684.188	834.676	1928.1	0.4239	262.823	119.979	7.6304	1712.17	400.594	619.754	373.039	990.674	1450.19	1736.33	1666.38	6574.82	793.981	495.125	8.4782	447.647	2374.74	95.9602	188.639	778.296	1189.61	556.168	412.543	1362.87	0	505.011	0	0	1565.49	122.086	51.2929	145.825	0	0	594.438	0	177.618
TCGA-EJ-7321-11A-01R-2263-07	Normal	PRAD	301.057	9.1884	676.972	1050.46	1490.15	0	526.174	855.866	1266.74	0.2702	261.6	67.5702	15.6744	1769.32	527.795	1368.54	377.267	1040.46	1178.55	1669.86	1244.76	4509.9	4110.75	522.12	37.2943	378.618	1105.59	250.791	452.936	299.435	754.139	565.63	418.277	1411.51	0.2702	827.465	0	0	1310.16	153.771	16.7554	258.357	0	0	676.213	0.5405	185.661
TCGA-EJ-7327-01A-11R-2118-07	Tumor	PRAD	214.329	3.643	500	1306.92	1575.59	0	666.059	1325.06	1569.58	0	209.472	88.5762	3.9466	1809.35	306.011	592.593	433.819	1322.71	704.46	1782.64	1608.38	5556.16	1222.53	585.914	3.3394	581.057	2484.52	153.006	323.619	618.397	1031.43	535.519	390.434	1123.86	0	729.875	0	0	2346.99	194.596	27.9296	188.525	0	0	649.636	1.2143	204.311
TCGA-EJ-7327-11A-01R-2118-07	Normal	PRAD	156.9	3.1761	384.628	1351.75	1357.47	0	461.172	1661.47	951.564	0	146.737	74.1274	7.9403	1906.94	423.694	880.419	496.109	1290.14	565.031	1588.38	1408.61	4298.24	3216.45	460.537	4.4466	363.665	1604.89	161.029	397.967	709.862	819.867	681.594	370.862	1275.21	0	641.089	0	0	1620.77	89.5665	1.9057	141.655	0	0	855.83	0	194.378
TCGA-EJ-7328-01A-31R-2118-07	Tumor	PRAD	252.347	14.9389	762.289	747.35	1927.93	0.8075	723.933	1025.2	1308.57	0.4038	221.661	97.3372	53.2956	1324.32	439.689	1220.95	451.802	645.2	560.008	1581.1	1508.43	6256.99	2846.07	427.173	18.5727	368.628	1900.47	113.051	474.816	464.722	747.1	629.454	466.515	1302.11	0	648.434	0	0	983.143	127.183	38.3567	519.229	0	0	460.297	1.2113	218.835
TCGA-EJ-7328-11A-01R-2118-07	Normal	PRAD	768.116	6.0092	1255.21	1159.07	1922.23	0	393.072	849.378	768.823	0.3535	806.529	305.882	7.4231	1687.88	368.328	1398.02	594.91	573.701	380.346	1442.91	798.869	4676.92	3247.08	396.253	67.515	516.79	1546.84	124.072	508.66	192.294	784.341	566.278	496.08	1021.21	0	507.579	0	0	1341.46	222.694	9.544	709.438	0	0	502.743	1.4139	129.374
TCGA-EJ-7330-01A-11R-2118-07	Tumor	PRAD	313.695	9.6092	531.607	1130.48	1350.56	1.2399	442.644	1036.62	1495.94	0	366.716	98.6154	7.7494	1354.9	439.235	793.536	450.394	1361.1	1157.14	2164.24	1819.86	5385.81	2878.43	394.288	51.4558	380.339	2323.26	134.724	393.978	940.154	810.169	307.805	375.197	1353.66	0.31	742.635	0	0	2043.66	123.06	64.4748	248.91	0	0.31	688.027	0.6199	195.904
TCGA-EJ-7330-11A-01R-2118-07	Normal	PRAD	248.518	17.7795	762.939	933.623	1568.55	0	418.807	873.339	941.92	0	728.566	310.316	18.5697	1694.98	477.282	1559.86	534.571	536.152	830.502	1316.08	1053.34	4498.22	4615.57	329.119	32.0032	483.998	1084.55	203.477	411.695	180.166	655.934	496.642	397.693	1056.5	0	644.97	0	0	1480.84	118.925	14.2236	595.417	0	0	500.387	2.3706	166.337
TCGA-EJ-7331-01A-11R-2118-07	Tumor	PRAD	324.94	20.02	506.045	1156.23	1294.53	0	588.281	1276.04	1211.11	0	228.619	85.8582	3.08	1288.67	317.548	753.985	543.928	1106.34	607.377	1727.27	1363.83	4391.78	891.353	438.9	15.4	352.66	2715.64	93.6321	417.648	1157.16	920.253	295.68	377.846	1186.42	0.308	574.054	0	0	1517.21	112.728	8.316	270.424	0	0	802.766	0.308	192.5
TCGA-EJ-7331-11A-01R-2118-07	Normal	PRAD	1523.04	6.8785	804.782	1201.56	1715.27	0.7241	407.278	1125.54	991.225	0.362	350.44	133.942	10.1367	2141.38	350.44	1320.31	606.754	861.258	442.579	1421.67	1140.38	4370.37	2871.94	353.698	1.0861	501.043	1661.69	193.321	359.853	451.807	871.445	564.035	416.575	1276.14	0.362	584.79	0	0	1493.35	102.815	9.7747	413.433	0	0	690.24	1.0861	128.881
TCGA-EJ-7781-01A-11R-2118-07	Tumor	PRAD	256.293	16.999	379.536	1160.84	1088.26	0	517.816	964.348	1513.89	0	187.316	69.9444	8.1726	1387.38	347.172	531.546	615.888	1404.38	1925.14	1765.28	1664.92	4464.86	805.492	522.066	6.5381	448.186	2120.95	109.186	298.464	900.621	1219.74	426.937	349.062	1187.97	0	826.368	0	0	2814.65	104.609	18.3066	237.659	0	0	812.736	0.6538	206.603
TCGA-EJ-7781-11A-01R-2118-07	Normal	PRAD	367.575	8.3857	1148.85	1147.45	1364.43	0.3494	319.008	914.35	1008.04	0	959.336	265.042	18.1691	2323.9	449.336	1703.35	659.678	676.45	1221.14	1325.65	983.578	3937.11	2388.19	357.792	8.7352	575.122	1439.9	183.089	445.493	190.426	969.134	521.663	470.325	992.313	0	606.272	0	0	1708.94	210.692	23.4102	615.653	0	0	628.843	0.6988	216.632
TCGA-EJ-7782-01A-11R-2118-07	Tumor	PRAD	245.401	4.451	340.059	1322.55	1359.05	0	539.763	486.059	840.229	0.2967	315.145	121.519	9.1988	1315.73	364.985	397.329	384.57	1628.49	1438.87	1492.58	1547.48	4305.04	471.513	648.071	12.4629	155.49	2475.07	61.1276	429.377	1795.25	1439.88	335.905	424.389	1021.96	0	1087.85	0.2967	0	1751.34	120.475	27.5964	283.086	0	0.2967	604.786	0	266.766
TCGA-EJ-7782-11A-01R-2118-07	Normal	PRAD	201.2	15.6	551.6	898.8	802.4	0.8	438.8	1093.12	824	0.4	513.944	74.416	18	1969.2	574	1352.8	635.2	845.2	1124	1172.4	1353.6	2698.8	2480.8	358.4	702.8	250	1287.2	221.2	334.4	543.2	776.284	874.4	357.048	1098.4	1.2	511.484	0.4	0	1175.6	140	11.6	297.2	0	0	518.908	0.8	197.2
TCGA-EJ-7783-01A-11R-2118-07	Tumor	PRAD	377.203	14.3435	1705.65	1270.16	1170.67	0.3052	569.772	994.4	2020.39	0	328.679	123.586	25.0248	4014.34	284.428	864.576	393.378	999.161	1767.49	1500.88	1470.66	5199.05	2765.85	485.542	24.7196	408.637	2142.67	125.469	349.737	907.301	969.045	518.807	407.761	1208.82	0	706.477	0	0	1922.03	164.492	51.2703	246.281	0	0	413.611	0.9155	252.995
TCGA-EJ-7783-11A-01R-2118-07	Normal	PRAD	2839.87	8.9813	1750.45	799.781	1117.72	0.4491	293.238	721.765	617.012	0	1827.59	781.423	6.7359	1400.18	493.969	1117.72	641.711	434.244	649.794	1278.93	851.423	4381.06	1007.25	592.314	4.0416	538.426	958.749	200.731	483.192	32.7816	949.031	481.395	484.148	785.411	0	534.115	0	0	1457.66	632.73	58.3782	931.356	0	0	469.962	2.2453	158.519
TCGA-EJ-7784-01A-11R-2118-07	Tumor	PRAD	267.945	3.7129	253.094	1196.47	1182.55	0	873.453	778.716	1810.75	0.3094	258.15	206.269	5.2599	3204.83	350.248	413.057	420.483	1873.76	1032.49	1577.35	1924.51	4935.95	495.359	530.322	2.1658	438.428	2296.41	79.8267	525.681	712.562	1193.65	538.057	390.95	1934.41	0.3094	698.558	0	0	2217.2	155.322	92.5124	137.686	0	0	482.528	0.9282	232.673
TCGA-EJ-7784-11A-01R-2118-07	Normal	PRAD	442.053	8.552	711	1048.95	1249.78	0.5898	450.015	1169.95	1215.57	0	383.713	92.3946	14.7449	2432.62	453.259	1716.6	575.346	1009.14	1000.29	1487.47	1240.34	3741.37	4806.55	345.621	39.2215	381.009	1582.42	221.185	609.85	354.468	843.553	651.135	403.946	1659.98	0	654.385	0	0	1359.48	111.177	15.9245	324.978	0	0	600.687	0	199.646
TCGA-EJ-7785-01A-11R-2118-07	Tumor	PRAD	502.082	14.71	684.152	1136	1708.3	0	530.669	1045.09	1652.79	0	324.635	138.207	19.4283	2122.12	327.782	935.054	444.63	967.527	1548.99	1719.96	940.05	4154.59	1129.34	533.722	10.2692	560.644	2422.15	122.398	427.977	532.612	791.818	418.263	399.756	1195.67	0	575.776	0	0	2335.28	177.352	93.5332	359.978	0	0	571.249	0.2775	186.789
TCGA-EJ-7785-11A-01R-2118-07	Normal	PRAD	666.901	3.5137	668.306	988.053	1169.36	0	400.914	1175.97	834.856	0	465.917	234.803	17.5685	2028.11	472.242	1496.84	703.092	769.852	834.856	1345.4	1211.52	3522.49	2748.77	339.072	11.5952	458.538	1097.33	232.958	427.618	499.649	750.949	557.273	378.12	1339.42	0	568.566	0	0	1303.58	199.578	23.1904	377.372	0	0	614.427	0.3514	205.903
TCGA-EJ-7786-01A-11R-2118-07	Tumor	PRAD	957.311	6.7592	353.255	1047.31	1250.44	0	657.062	925.51	1294.53	0	177.517	90.7577	6.7592	947.35	279.971	454.287	410.886	1138.38	745.286	1736.75	1906.44	4311.28	583.422	482.035	3.5575	334.045	1507.65	94.6282	495.553	1507.65	861.348	389.185	366.805	936.322	0	746.208	0	0.3557	1757.74	109.214	6.7592	179.296	0.3557	0	769.708	0.7115	213.091
TCGA-EJ-7786-11A-01R-2118-07	Normal	PRAD	296.43	34.3924	914.838	1188.34	1596.46	1.3102	359.646	1017.3	979.365	0	435.965	107.828	23.2558	2186.05	306.584	1642.32	535.866	789.06	809.695	1354.73	1046.18	3776.29	2159.84	381.919	1.3102	489.027	1302.98	214.871	457.91	201.441	793.564	566.656	432.411	866.688	0.9826	628.126	0	0	1773.34	87.455	27.5139	395.021	0	0.6551	748.11	1.6377	182.116
TCGA-EJ-7789-01A-11R-2118-07	Tumor	PRAD	49.6655	4.2449	359.12	48.392	715.268	0.849	719.088	475.711	983.122	0.849	441.705	181.988	2.9714	924.118	171.494	164.278	281.862	1771.83	939.824	1265.41	2037.56	6523.16	2.9714	422.793	3.3959	448.263	2598.31	21.6491	240.687	2892.91	907.843	230.499	443.751	1419.92	1.698	1134.96	0.4245	0	1827.01	277.193	5.0939	100.18	0	1.698	631.083	4.2449	402.418
TCGA-EJ-7789-11A-01R-2118-07	Normal	PRAD	394.561	4.9444	598.269	975.361	1044.91	0.3296	444.335	1122.2	1166.34	0	370.499	74.403	18.459	2068.73	526.082	1150.72	616.069	1027.77	1690.32	1401.57	1398.93	3517.76	2938.61	457.52	100.536	325.67	1260.82	189.864	400.165	438.731	726.269	662.546	334.019	1377.17	0.3296	626.06	0	0	1232.14	118.665	9.8888	338.195	0.3296	0	697.223	0.3296	158.879
TCGA-EJ-7792-01A-11R-2118-07	Tumor	PRAD	2060.19	8.178	719.66	869.48	1330.72	0	523.389	918.777	905.79	0	310.033	108.276	6.5424	1089.96	399.738	1104.02	414.459	762.512	401.374	1676.81	1355.58	4339.22	460.255	509.65	2.6169	504.416	1201.18	145.567	400.065	727.183	900.788	550.213	354.459	874.387	0	667.007	0	0	1475.3	171.41	27.805	430.487	0	0	791.999	0.9814	158.325
TCGA-EJ-7792-11A-01R-2118-07	Normal	PRAD	265.143	18.6667	880.381	939.048	1299.05	0	449.905	1034.78	884.191	0	339.048	86.08	15.2381	2172.19	488.381	1670.48	504.381	712	570.655	1453.33	1188.57	4160.76	3460.57	412.952	12.5714	407.238	1137.9	179.958	457.905	216.381	801.585	652.952	415.798	1150.86	0	720.933	0	0	1255.62	131.048	21.7143	436.19	0	0	647.261	0.7619	189.333
TCGA-EJ-7793-01A-31R-2263-07	Tumor	PRAD	180.599	3.5489	699.133	973.58	1409.7	0.3943	612.382	1630.34	1098.19	0	172.319	76.3998	6.7035	1338.72	306.388	679.022	377.366	963.328	392.35	1649.45	1358.04	4867.11	2257.49	468.454	4.3375	309.543	1429.42	106.073	425.868	901.42	892.334	504.732	463.86	969.637	0	661.834	0	0	1251.58	80.836	27.2082	195.584	0	0	560.607	0	138.407
TCGA-EJ-7793-11A-01R-2263-07	Normal	PRAD	316.04	20.2905	582.891	882.945	1082.78	1.8446	473.445	1262.83	773.06	0	342.172	118.684	13.527	1367.77	357.544	1327.49	462.071	772.885	444.547	1462.15	1071.09	3857.04	3808.16	376.604	7.6858	348.628	1229.73	195.219	499.577	436.554	761.439	563.523	526.816	1077.55	0.3074	693.364	0	0	1303.82	119.898	13.527	284.375	0	0	559.969	0	180.155
TCGA-EJ-7794-01A-11R-2118-07	Tumor	PRAD	474.13	16.8407	501.982	994.572	1331.71	0.6477	517.851	738.519	1549.51	0	351.151	192.415	21.0509	1085.58	389.603	883.164	412.597	1208.64	1359.24	1652.65	1389.36	4915.86	1937.65	429.114	7.1249	436.562	1535.09	150.905	421.989	801.228	785.152	421.017	381.681	1061.61	0	636.944	0	0	2036.75	98.7771	17.8123	325.155	0	0	647.557	0.3239	166.14
TCGA-EJ-7794-11A-01R-2118-07	Normal	PRAD	580.839	32.7736	1001.38	979.314	1578.32	0.3245	433.844	882.022	1511.57	0	640.545	114.49	24.6613	2673.48	449.42	1842.78	474.081	661.313	976.718	1469.62	1148.7	4159.33	4629.84	333.577	134.988	491.928	1528.68	246.289	429.95	212.542	666.274	623.996	421.822	1190.56	0	719.52	0	0	1653.93	135.962	27.2572	453.638	0	0.3245	596.781	1.9469	180.093
TCGA-EJ-7797-01A-11R-2263-07	Tumor	PRAD	228.855	8.1481	396.776	787.53	1336.29	0	598.707	1136.91	1466.42	0	204.411	53.3877	25.507	1262.95	299.708	662.475	299.708	1078.03	1120.54	1605.17	1757.51	5564.43	2365.42	515.809	24.4442	374.812	1858.47	115.136	280.932	1027.72	849.494	403.153	399.256	1277.83	0	650.355	0	0	1417.06	110.531	17.359	309.273	0	0	636.635	0	205.119
TCGA-EJ-7797-11A-01R-2263-07	Normal	PRAD	241.23	2.6476	370.082	897.551	1007.28	0	360.668	1189.51	789.362	0.8825	537.471	156.029	17.0626	1263.81	532.47	1667.13	449.217	834.008	812.238	1268.52	1368.83	3423.7	3158.34	413.915	8.2371	413.621	829.889	247.407	483.342	440.685	789.983	599.544	363.068	1379.72	0	629.904	0	0	1012.28	104.141	11.1789	414.209	0	1.1767	635.387	0.2942	165.919
TCGA-EJ-A8FO-01A-21R-A36G-07	Tumor	PRAD	228.581	4.8714	382.967	793.288	1337.76	0.3747	693.237	766.252	1049.89	0	152.887	73.3595	14.2395	1179.25	299.029	617.918	381.468	837.88	824.765	1755.58	1636.79	5298.2	1905.09	542.598	1.4989	333.878	1196.49	142.867	373.973	958.166	808.479	579.321	438.534	1043.23	0	735.405	0	0	967.159	107.171	35.9734	252.188	0	0	667.872	1.4989	234.202
TCGA-EJ-A8FO-11A-11R-A36G-07	Normal	PRAD	360.339	3.2972	1030.15	718.323	1500.71	0.471	422.044	658.375	894.96	0.9421	845.511	302.101	14.602	1417.81	350.447	1109.28	448.893	762.6	934.527	1457.84	1075.37	5666.98	6439.94	461.611	8.9496	326.425	896.844	196.891	494.112	197.362	726.392	473.858	535.601	1057.47	0	739.835	0.471	0	739.991	196.891	34.3853	881.771	0	0	552.449	1.4131	180.405
TCGA-G9-6333-01A-12R-1965-07	Tumor	PRAD	149.719	3.7523	563.227	878.424	1445.78	0	996.623	1218.11	813.508	0	154.972	105.767	2.2514	706.191	505.816	413.133	371.857	1162.85	754.221	2329.08	2039.4	5810.13	1426.64	352.345	4.1276	300.188	1160.23	60.4128	339.962	1183.11	819.764	431.895	445.782	873.921	0	885.49	0	0	434.146	81.4259	29.2683	424.015	0	0	541.561	0	129.831
TCGA-G9-6333-11A-01R-1965-07	Normal	PRAD	208.186	1.2127	1049.42	785.043	1604.45	0	631.834	971.978	866.066	0	418.559	134.306	6.8722	1500.56	442.244	888.125	485.094	753.916	364.629	1888.63	1235.78	6042.65	11905.8	350.48	10.9146	377.16	1097.12	100.253	416.776	170.591	602.098	569.985	583.341	1300.05	0	694.153	0.8085	0	413.946	184.335	43.6584	639.515	0	0	362.737	0.4042	129.762
TCGA-G9-6342-01A-11R-1965-07	Tumor	PRAD	122.797	3.2698	1128.07	772.025	1192.37	0	829.064	1121.14	1457.31	0	300.272	109.366	12.3524	1134.24	341.871	425.795	368.756	672.116	1079.38	1917.17	1880.11	6431.61	1869.94	524.614	8.7193	325.522	1528.79	59.5822	224.523	630.699	911.644	494.823	424.182	990.009	0	749.966	0	1.8165	860.309	136.603	37.4205	392.371	0	0.3633	493.766	0.3633	152.952
TCGA-G9-6342-11A-02R-1965-07	Normal	PRAD	630.341	0.392	647.197	752.646	1152.88	0	700.118	1484.92	829.871	0	446.1	114.563	6.6641	1263.43	476.676	732.654	381.027	746.766	488.044	1807.92	1451.59	5316.35	4908.66	384.555	73.6966	335.555	1106.23	103.489	397.099	763.23	649.996	499.02	369.577	1132.11	0.392	547.464	0	0	560.957	126.225	11.7601	326.931	0	0	467.213	0	101.137
TCGA-G9-6348-01A-11R-1789-07	Tumor	PRAD	141.531	4.1627	718.22	757.285	1123.28	0.6404	707.653	632.392	493.436	0	192.443	61.8508	25.6164	1022.41	445.085	1143.77	342.299	827.73	556.836	1639.45	1675.31	6057	2532.18	483.189	9.2859	374.96	1221.9	116.234	468.78	943.004	1064.74	619.917	414.845	809.798	0	548.998	0	0	638.168	53.154	14.089	703.17	0	0.6404	500.045	0.3202	84.5341
TCGA-G9-6348-11A-01R-1789-07	Normal	PRAD	188.486	1.2793	1121.11	758.635	1784.22	0	649.04	1219.29	561.194	0	454.158	178.465	17.484	1190.62	373.561	805.544	482.729	600.853	398.721	1865.67	1188.06	6754.37	4330.06	437.1	9.8081	406.397	1236.25	93.3902	447.761	372.281	582.593	449.467	542.584	730.49	0	600.158	0	0	449.041	231.13	28.145	656.716	0	0	383.646	0.8529	131.343
TCGA-G9-6351-01A-21R-1965-07	Tumor	PRAD	101.695	3.6062	342.589	840.966	1500.54	0.3606	744.32	1714.46	1136.63	0	136.315	90.1947	5.7699	1061.31	326.001	506.311	351.244	878.11	534.8	1832.31	1482.51	5403.53	1778.94	479.986	6.1305	302.921	1130.18	78.9758	526.506	1345.11	677.407	426.253	364.147	1085.47	0	565.965	0	0	610.53	69.5997	23.0797	256.762	0	0	594.598	0.7212	127.66
TCGA-G9-6351-11A-01R-1965-07	Normal	PRAD	132.484	2.3175	617.227	806.489	1390.11	0.7725	606.412	1874.26	873.739	0	179.606	108.764	14.2912	1197.76	317.111	677.095	432.986	767.864	568.946	1800.31	1148.32	5777.91	3239.09	370.027	2.3175	421.784	1045.19	90.3824	664.735	735.805	668.826	351.873	425.064	1303.21	0	714.322	0	0	568.173	83.4299	50.5987	438.007	0	0	479.969	0.7725	141.754
TCGA-G9-6356-01A-11R-1789-07	Tumor	PRAD	192.234	8.3746	623.144	826.799	1634.56	0	667.682	1077.46	1857.25	0	291.968	141.062	27.027	1728.21	437	901.409	332.318	829.463	658.165	1949.37	1693.19	6091.36	4583.94	450.704	7.9939	491.816	1173.58	150.742	353.255	615.531	863.449	467.073	421.755	1359.35	0.3807	571.527	0	0	996.955	114.579	37.6856	512.752	0	0	542.082	0.3807	184.621
TCGA-G9-6356-11A-01R-1789-07	Normal	PRAD	311.725	3.9233	667.321	820.687	1984.13	0	748.64	1058.52	1659.73	0	1262.6	95.4721	8.56	1576.82	607.044	1385.64	410.878	850.646	461.525	3395.1	1572.18	6152.12	13052.5	399.465	269.995	324.922	1345.7	210.433	420.865	306.375	670.363	742.22	468.515	1547.93	0.7133	729.081	1.07	0	592.064	160.499	12.4833	410.878	0	0.7133	534.309	0	170.843
TCGA-G9-6362-01A-11R-1789-07	Tumor	PRAD	37.9395	1.9624	457.236	618.806	1174.82	0	1276.21	3049.02	807.156	0	90.5904	61.4881	8.5037	622.077	238.757	196.239	506.296	1270.97	765.331	1415.54	1467.21	5571.22	17.0074	425.184	0.6541	107.931	2717.25	6.5413	333.606	2756.5	365.684	58.2175	492.193	1375.63	0	469.272	0.6541	1.3083	304.17	65.4129	20.9321	347.343	0	19.6239	62.7964	1.3083	151.104
TCGA-G9-6362-11A-01R-1789-07	Normal	PRAD	55.8853	0.9087	1116.34	952.322	1009.57	0	750.136	1562	1305.81	0	218.089	113.134	13.1762	1186.31	150.391	284.879	571.121	925.97	733.325	1709.73	1204.94	5490.39	28.1698	294.875	3.1805	155.388	1912.82	4.9979	314.866	2092.75	548.085	64.518	447.755	1221.3	0	398.326	0.4544	1.3631	403.919	115.406	12.7219	268.522	0.4544	13.1762	65.8811	0	178.56
TCGA-G9-6363-01A-21R-1789-07	Tumor	PRAD	84.2754	3.0832	898.253	772.867	590.956	0	539.568	1476.42	660.843	0	234.327	76.8859	5.1387	3865.36	352.518	643.371	531.346	642.343	660.843	1881.81	1863.31	4092.5	301.13	491.264	12.333	393.628	1843.78	76.0534	174.717	729.702	1052.32	660.843	322.518	1117.16	0	306.238	0	0	640.288	118.191	72.9702	244.604	0	0	516.454	1.0277	112.025
TCGA-G9-6363-11A-01R-1789-07	Normal	PRAD	149.557	1.6435	747.128	938.43	1342.4	0.6574	730.365	1200.37	1299.01	0	348.748	122.611	5.2592	2540.83	264.601	492.06	420.732	762.906	719.847	1788.44	1523.18	6522.34	3298.8	567.331	85.4612	525.587	1868.31	70.6699	253.425	436.181	892.363	441.111	426.382	1113.63	0	515.144	0	0	899.644	183.084	86.776	390.492	0	0	362.034	0.3287	127.863
TCGA-G9-6365-01A-11R-1789-07	Tumor	PRAD	162.853	1.7142	656.897	765.923	1858.58	0	597.927	698.149	1069	0	405.589	140.499	23.6565	1585.33	332.906	763.523	380.219	747.409	772.78	1523.62	1216.77	5596.65	2200.74	370.276	8.9141	425.132	1563.05	121.711	350.734	671.64	882.097	306.849	430.206	1029.23	0	510.467	0	0	751.523	138.853	51.7701	627.069	0	0.6857	462.979	0.3428	116.568
TCGA-G9-6365-11A-01R-1789-07	Normal	PRAD	227.581	2.8582	692.033	775.634	1603.07	1.0718	864.952	1004.48	961.058	0	325.959	88.0457	26.0807	1607.36	451.59	1159.34	561.272	804.93	448.017	2072.17	1703.82	6983.57	7581.99	500.179	54.3051	301.894	1355.13	211.504	386.924	415.505	555.148	792.069	568.453	1070.74	0.3573	656.724	1.4291	0	353.341	238.299	52.876	414.077	0	0	515.548	0	228.296
TCGA-G9-6384-01A-11R-1789-07	Tumor	PRAD	187.643	3.8294	721.114	866.632	1691.73	0.5891	568.525	1394.25	2310.92	0	237.72	108.706	5.0077	2045.81	355.549	897.857	476.913	893.733	928.198	1811.62	1172.1	4985.35	1639	383.828	2.9457	302.526	2688.56	105.457	307.534	814.493	947.375	509.316	461.242	1453.13	0	576.204	0	0.2946	1787.17	113.41	22.0929	316.076	0	0.2946	513.502	0.2946	182.635
TCGA-G9-6384-11A-01R-1858-07	Normal	PRAD	385.342	0.8941	1070.2	924.911	1943.7	0	451.95	1007.43	681.278	0	388.471	87.7078	12.0699	1337.97	346.897	692.007	351.815	754.144	438.986	2300.43	1053.66	5832.88	5213.3	320.075	3.5763	280.289	1516.34	113.998	393.836	721.958	672.23	497.548	479.581	1043.37	0	557.754	0	0	875.29	169.425	14.305	618.693	0	0	417.596	0	112.205
TCGA-G9-6496-01A-11R-1789-07	Tumor	PRAD	83.3333	2.1552	210.488	436.782	1380.75	0	1360.63	1429.55	1291.29	0	183.046	118.384	12.2126	249.282	294.54	236.351	318.966	2756.47	785.919	2040.95	1590.52	8242.1	537.356	446.839	0	198.994	1248.56	22.2701	246.408	1040.95	436.825	227.73	408.441	1206.9	0	959.583	0.7184	0	507.902	72.5575	15.0862	382.902	0.7184	0	281.609	0	117.816
TCGA-G9-6496-11A-01R-1789-07	Normal	PRAD	135.43	2.5157	823.061	771.908	1801.68	0.4193	564.361	1067.14	833.979	0	336.268	140.742	7.9665	1376.1	354.717	767.715	349.266	685.954	432.704	1606.71	998.323	6213	4251.99	447.799	4.6122	320.335	900.629	123.69	452.411	400.839	422.704	421.803	472.851	840.671	0	558.302	0	0	332.075	192.034	88.8889	747.17	0	0.8386	414.482	0.8386	140.461
TCGA-G9-6499-01A-12R-1965-07	Tumor	PRAD	116.67	2.1672	260.069	573.235	1182.23	0	779.845	1067.94	539.642	0	248.149	54.5422	11.5586	546.505	647.282	339.173	326.892	681.235	227.56	2285.35	2657.76	6487.63	1155.86	340.257	8.669	180.242	1137.44	62.4887	396.966	2301.97	668.077	514.719	325.259	612.606	0	558.086	0	0	511.829	57.793	20.95	376.377	0	0	449.951	0.7224	100.415
TCGA-G9-6499-11A-02R-1965-07	Normal	PRAD	122.758	1.7002	689.96	807.617	1118.08	0	408.059	1060.99	582.161	0	431.591	93.0103	20.403	1034.43	292.442	554.62	254.697	940.576	655.955	1256.82	1523.76	5314.29	1775.06	328.148	2.0403	491.371	1276.89	82.632	401.258	627.051	610.307	394.797	370.596	1581.91	0	592.791	0	0	723.965	145.881	101.335	493.411	0	0	274.182	0	147.921
TCGA-HC-7211-01A-11R-2118-07	Tumor	PRAD	122.088	20.0531	906.812	1249.48	1240.05	0.5898	592.745	779.339	1053.97	0	154.462	68.0832	10.3214	875.258	410.793	597.759	479.505	1352.4	1839.28	1848.42	1811.85	5646.71	884.99	387.201	4.1286	497.199	1735.77	92.893	255.677	2419.35	1034.52	577.116	401.215	1244.18	0	755.473	0	0	2161.9	43.6449	11.501	373.636	0	0	650.23	0	156.591
TCGA-HC-7211-11A-01R-2118-07	Normal	PRAD	170.99	2.8123	938.76	551.219	1421.36	0	575.405	864.368	140.055	0	226.675	105.356	16.8741	2271.81	214.863	1533.85	241.861	326.232	859.452	2339.31	2053.57	5412.07	1263.87	183.365	1.6874	263.798	1314.49	182.24	804.892	43.8725	554.24	486.535	467.974	1114.25	0	1222.18	0	0	708.148	33.1856	23.0612	269.422	0	0	764.839	21.3738	237.362
TCGA-HC-7737-01A-11R-2118-07	Tumor	PRAD	300.922	8.455	549.193	838.586	1375.86	0	458.878	696.199	935.05	0	373.559	73.4397	11.9139	1106.46	341.276	1033.82	259.8	862.413	812.068	1891.62	1955.03	5247.5	1206.38	548.424	3.4589	371.637	1497.31	146.426	513.451	616.833	782.479	612.99	384.216	908.916	0	669.889	0.3843	0	1087.62	94.927	21.5219	303.997	0	0.3843	713.167	0	144.504
TCGA-HC-7737-11A-02R-2118-07	Normal	PRAD	696.374	0.4369	1329.4	765.4	1826.12	0	471.385	848.785	471.822	0	359.983	147.881	9.6112	2571.43	331.586	1784.19	419.834	557.449	896.461	1772.83	1591.09	4692.88	2624.29	150.284	0.4369	421.145	1543.03	162.516	1401.49	69.0258	586.754	855.395	456.125	1090.43	0	863.836	0	0	1245.09	134.557	56.3565	285.714	0	0	744.351	5.2425	163.827
TCGA-HC-7738-01A-11R-2118-07	Tumor	PRAD	370.148	2.84	273.272	917.009	1312.72	0.6311	875.986	837.958	1104.13	0	304.803	123.339	9.1512	1137.27	342.379	365.415	363.522	1038.18	636.163	2151.15	1948.25	5711.9	531.713	599.558	3.7867	459.767	1979.17	84.2537	473.335	1523.51	945.323	398.864	356.103	871.884	0	719.669	0	0	1393.18	130.641	25.5601	207.005	0	0	702.916	0	223.099
TCGA-HC-7738-11A-01R-2118-07	Normal	PRAD	518.732	2.5776	1050.35	768.111	1462.12	0	556.751	1021.83	233.913	0	309.306	131.532	83.7704	2661.32	279.664	1428.61	527.109	466.537	726.225	1494.98	1977.63	4256.18	1402.83	238.424	0	396.299	1796.55	150.787	1886.77	34.797	634.368	757.8	490.618	1147.66	1.2888	947.437	0.6444	0	1222.4	132.1	41.8852	322.194	0	0.6444	599.88	0	202.338
TCGA-HC-7740-01A-11R-2118-07	Tumor	PRAD	285.473	9.2905	725.085	927.787	1834.46	0	575.591	976.888	1449.32	0	497.466	126.448	11.402	1530.41	480.574	872.044	375	842.061	1485.64	1827.28	1329.39	6174.83	6418.92	358.953	23.2264	364.443	1163.01	154.561	363.598	552.787	542.331	522.382	439.421	861.064	0	787.593	1.2669	0	1325.17	139.358	2.5338	380.49	0	0	421.339	1.2669	140.625
TCGA-HC-7740-11A-01R-2118-07	Normal	PRAD	835.629	2.9738	846.335	679.804	1655.2	0	531.71	1107.5	322.951	1.7843	324.813	139.928	96.3501	2840.55	286.671	1496.4	425.844	464.503	1011.08	1659.36	2009.08	4574.25	1466.07	191.511	2.379	368.153	1671.85	211.732	707.163	57.0964	598.031	696.457	509.365	941.495	0	924.26	0	0	1097.92	157.61	27.3587	399.675	0	0	603.229	3.5685	223.033
TCGA-HC-7742-01A-11R-2118-07	Tumor	PRAD	99.8124	1.5009	496.06	784.991	1019.51	0	722.702	927.036	1207.88	0	142.964	97.6623	6.0038	1626.27	358.724	278.799	320.825	1239.77	550.094	1825.52	1316.32	5795.5	587.992	494.184	0.3752	392.495	1232.27	64.5403	259.662	911.82	849.869	335.46	402.593	812.383	0	932.938	0	0	1437.15	113.696	58.9118	344.09	0	0	413.009	0	156.473
TCGA-HC-7742-11A-01R-2118-07	Normal	PRAD	191.548	5.9198	877.398	994.525	1197.49	0	617.773	1139.75	1057.11	0	197.044	102.446	18.1822	1913.78	337.428	553.501	430.454	860.061	538.701	1627.52	1364.94	6061.87	4069.01	454.133	0.8457	357.725	1226.67	118.396	451.173	615.659	765.911	468.932	384.156	929.408	0	705.331	0	0	1207.21	114.167	30.4447	354.765	0	0	483.567	0.4228	109.939
TCGA-HC-7745-01A-11R-2118-07	Tumor	PRAD	285.519	11.0928	668.461	814.114	1599.77	1.4469	533.418	1098.75	1299.05	1.4469	182.79	63.6147	45.818	1534.18	363.65	1017.16	508.821	795.304	602.386	1710.7	1424.22	5044.81	4364.29	357.863	10.6105	340.018	1317.63	161.087	348.217	417.667	847.788	498.693	405.87	1175.35	0.9646	730.363	0.9646	0	1093.85	141.795	52.5701	512.197	0	1.9292	478.837	0.4823	229.09
TCGA-HC-7745-11A-01R-2118-07	Normal	PRAD	651.856	1.9531	1500.98	771.484	1660.16	0	495.117	685.444	361.816	0	579.59	188.13	76.1719	1928.71	325.195	1094.73	377.441	354.004	797.852	1510.25	1715.82	5560.55	1785.16	354.492	0.4883	430.176	1188.48	149.902	993.652	31.7383	761.768	536.621	465.269	1035.16	0	883.887	0	0	1273.93	151.367	41.9922	549.316	0	0	544.194	2.4414	184.082
TCGA-HC-7747-01A-11R-2118-07	Tumor	PRAD	176.033	5.3719	335.537	882.231	1564.88	0.4132	741.322	937.872	1564.6	0	262.397	90.8223	25.6198	1578.93	489.256	771.074	505.785	1032.64	608.678	1515.7	1707.02	6113.64	3068.18	449.174	3.719	297.521	1161.57	132.231	319.008	678.926	752.723	356.198	444.74	1536.36	0	710.149	0	0	914.05	75.2066	12.8099	459.504	0	0	350.24	0	122.727
TCGA-HC-7747-11A-01R-2118-07	Normal	PRAD	350.442	3.2524	963.919	665.108	1472.51	0	687.468	1136.03	206.525	0	230.918	95.7984	129.281	2875.9	215.876	1139.14	314.26	313.853	885.456	1840.84	2016.06	5198.5	1842.46	210.997	0	295.558	1162.31	189.857	996.849	33.3367	602.382	598.841	410.245	1439.98	0	1052.22	0	0	1017.18	75.2109	31.304	289.054	0	0	523.22	5.6916	172.375
TCGA-HC-7752-01A-11R-2118-07	Tumor	PRAD	102.298	9.6368	294.292	363.973	1720.53	0	1292.81	1043.89	926.612	0	247.591	100.074	1.4826	144.552	247.591	148.258	241.661	745.738	699.778	2262.42	2000.74	7491.48	72.6464	669.385	4.4477	161.601	1404.74	33.358	243.884	1205.34	317.924	378.058	332.387	524.833	0	933.076	0	0	504.818	306.153	25.9451	389.177	0	0	294.092	3.7064	417.346
TCGA-HC-7752-11A-01R-2118-07	Normal	PRAD	138.699	4.0928	837.199	886.767	2271.03	0	579.354	1229.74	917.69	0.9095	352.888	137.121	40.4729	1329.7	422.01	1081.4	385.175	485.221	473.852	1618.01	1322.87	5529.79	6043.2	337.881	5.0023	392.451	1126.88	106.412	454.752	172.351	519.381	439.745	503.529	892.678	0	721.414	0	0	645.748	150.523	41.3824	687.13	0	0	425.343	0.4548	171.896
TCGA-HC-7819-01A-11R-2118-07	Tumor	PRAD	180.115	3.4417	207.266	975.143	1429.06	0.3824	832.887	571.419	1501.47	0	132.363	91.3958	8.0306	1057.74	217.591	381.262	387.38	900.956	751.816	1790.82	2090.63	5184.7	455.067	516.252	3.8241	267.686	2306.31	43.2122	187.763	1096.75	1034.31	420.268	433.954	794.264	0	640.551	0.3824	0	1495.98	91.0134	36.7113	123.518	0	0	754.532	0	219.885
TCGA-HC-7819-11A-01R-2118-07	Normal	PRAD	395.354	1.0278	832.161	1030.87	1516.66	0.3426	531.021	1474.62	956.866	0	252.149	102.837	9.9352	1949.7	354.242	865.393	454.965	934.597	417.28	1744.83	1231.28	4711.7	6055.7	384.391	2.7408	364.863	1659.87	138.065	403.576	420.363	752.823	584.808	414.018	920.208	0	692.455	0	0	1258.69	146.63	11.6482	335.057	0	0	556.068	0.6852	194.251
TCGA-HC-8258-01A-11R-2263-07	Tumor	PRAD	283.752	7.1685	396.356	879.63	1308.54	0.2987	747.611	864.767	1169.07	0	276.069	93.1422	13.7395	1016.43	547.192	813.023	312.127	1001.79	1024.79	2031.66	2079.45	5511.05	3615.59	423.536	21.8041	276.284	1138.89	129.331	419.056	1399.04	859.633	590.203	442.064	1233.27	0	849.576	0	0	1099.16	128.734	14.3369	218.339	0	0	711.249	1.1947	174.134
TCGA-HC-8258-11A-01R-2263-07	Normal	PRAD	528.026	2.1517	839.591	577.085	1220.87	0	826.251	806.515	213.448	0	348.295	119.247	123.938	2295.86	321.463	1356.86	309.414	330.931	873.588	1957.18	2569.12	4911.03	1998.06	185.046	0	282.302	1196.34	188.058	1099.95	52.9317	620.914	676.923	474.961	1497.58	0	1119.5	0	0	1037.12	70.1452	19.7956	191.501	0	0	694.653	2.582	179.021
TCGA-HC-8259-01A-11R-2263-07	Tumor	PRAD	118.587	0.6796	159.361	997.282	987.088	0	782.195	876.782	1483.31	0	179.749	106.436	5.4366	836.561	308.868	284.743	222.902	968.739	556.575	1840.98	2204.55	5391.78	86.9861	651.036	4.0775	306.49	1576.96	98.5389	337.411	867.482	865.868	486.578	378.271	1043.83	0	806.024	0	0	1223.24	165.477	60.8223	216.786	0	0	651.383	0.3398	210.33
TCGA-HC-8259-11A-01R-2263-07	Normal	PRAD	273.536	7.1893	549.469	1026.7	1144.13	0.6847	487.162	969.428	872.304	0	275.933	94.8031	13.0092	1565.9	411.161	1016.43	321.808	921.944	444.711	1601.85	1454.98	4149.26	2739.13	386.854	7.874	367.34	1287.92	202.67	303.321	374.187	673.263	622.047	399.839	1100.65	0	706.498	0	0	909.278	193.085	15.0633	386.512	0	0	581.133	0	205.409
TCGA-HC-8260-01A-11R-2263-07	Tumor	PRAD	375	7.2418	349.811	806.99	1060.45	0.9446	565.491	1064.09	998.111	0.3149	265.113	68.3753	31.1713	1603.9	369.332	1282.43	333.753	826.511	721.977	1517.95	1858	4878.46	3277.08	565.806	8.5013	318.01	1621.54	156.171	455.604	777.393	770.488	587.846	463.001	1427.9	0.3149	956.036	0.3149	0	1077.14	181.675	44.0806	239.924	0	0	779.156	0.9446	300.378
TCGA-HC-8260-11A-01R-2263-07	Normal	PRAD	374.704	1.576	576.832	959.811	1178.09	0.788	549.645	1363	761.19	0	192.396	96.8203	16.1545	1890.86	315.997	833.727	379.039	760.441	484.24	1516.15	1323.88	4974.39	4577.62	435.776	1.576	326.635	1448.78	135.146	485.422	591.805	674.515	544.129	476.091	1341.21	0	884.626	0	0	941.686	204.492	13.7904	270.292	0.394	0	622.301	0.394	212.766
TCGA-HC-8262-01A-11R-2263-07	Tumor	PRAD	213.095	3.6174	434.083	788.914	1112.5	0	641.26	1153.4	1485.83	0.6577	358.448	116.995	16.7714	1774.48	340.032	678.42	301.557	870.469	1096.72	1577.5	1939.56	5670.38	2783.4	638.629	16.1137	391.99	1555.14	69.7164	277.55	965.178	860.143	542.604	384.509	1062.52	0	630.677	0	0	1079.29	159.493	45.7103	201.586	0.6577	0	595.868	0	258.477
TCGA-HC-8262-11A-01R-2263-07	Normal	PRAD	631.709	19.3675	782.116	993.51	1460.8	0	691.46	1002.8	1201.29	0.4121	1784.93	282.683	20.6037	2201.3	399.3	1982.49	399.712	787.885	513.856	2272.59	1235.4	4478.42	16428.6	231.173	1852.27	459.462	1615.33	199.444	517.153	144.226	572.148	999.691	453.009	1275.37	0.8241	717.029	0	0	1070.16	199.032	18.1312	331.307	0	0	579.516	0.8241	203.152
TCGA-J4-A83J-01A-11R-A36G-07	Tumor	PRAD	105.263	2.1395	315.362	820.282	1298.25	0.4279	697.048	738.057	952.931	0	182.285	77.0774	14.5486	456.996	824.989	891.314	177.578	962.773	814.72	2551.99	1635.86	5596.92	695.764	415.49	11.9812	123.663	1229.35	104.835	384.681	2525.89	907.736	683.783	436.38	729.14	0.4279	828.631	0	0	930.253	119.384	24.8181	300.813	0	256.312	757.873	1.2837	225.931
TCGA-J4-A83J-11A-11R-A36G-07	Normal	PRAD	538.42	8.6216	652.657	671.193	2056.26	0	656.967	830.124	1105.49	0	599.327	99.8987	40.5216	1233.75	390.559	1662.25	340.554	600.065	896.217	2166.18	1344.11	4947.52	7924.99	437.547	257.786	373.316	1222.11	172.001	392.284	466.861	581.498	647.053	479.461	858.713	0	1017.33	0	0	874.232	293.566	24.1405	428.925	0	0	544.774	2.1554	247.871
TCGA-IC-A6RE-01A-11R-A336-31	Tumor	ESCA	26.501	17.8054	975.569	470.393	2426.92	44.3064	692.34	793.267	2288.81	414.079	1034.34	151.967	11.1801	3992.13	432.298	811.594	149.482	834.783	1074.95	989.234	1327.12	7255.49	323.81	272.878	901.863	404.141	1547	206.625	295.652	81.9876	740.961	579.296	257.669	2177.64	82.4017	545.785	0	0	1329.19	54.2443	11.5942	1001.66	0	0	486.257	0.4141	150.725
TCGA-IC-A6RE-11A-12R-A336-31	Normal	ESCA	34.9265	3.6765	687.5	1441.79	2274.51	0	677.083	1666.1	2090.02	0	8121.06	881.74	11.0294	2218.75	254.289	757.966	211.397	979.779	1985.29	1574.75	879.902	6798.41	91504.9	136.642	6.1275	387.868	2091.3	178.309	694.853	9.8039	514.504	909.314	428.701	743.26	0	721.912	0	1.8382	860.907	22.0588	8.5784	775.122	0	1.8382	361.887	0	74.7549
TCGA-IC-A6RF-01A-13R-A336-31	Tumor	ESCA	520.35	352.504	358.949	610.578	7643.29	1.1208	737.793	953.973	3937.37	0.8406	2491.04	94.9912	20.7356	1479.51	878.179	7398.11	202.031	1107.11	1563.85	1766.44	1322.59	7224.1	35394.2	260.876	4.4834	611.419	1977.72	189.422	1233.49	47.0753	384.073	768.897	349.918	641.121	0	588.029	0	0	1304.1	86.3047	19.0543	2570.65	0	1.4011	1071.79	0.8406	93.8704
TCGA-IC-A6RF-11A-21R-A336-31	Normal	ESCA	95.0276	2.7624	1219.89	734.254	1492.27	0.5525	610.497	1137.09	1777.9	1.105	3562.66	367.022	9.9448	2013.26	223.204	433.149	206.077	529.834	1568.51	1250.28	1130.39	7514.92	48074	200.553	7.7348	219.889	1792.82	65.7459	1110.5	9.3923	499.094	370.166	316.724	798.342	0	748.525	0	0	1149.17	56.9061	3.8674	2128.18	0	3.8674	251.751	0	88.9503
TCGA-IG-A3I8-01A-11R-A24K-31	Tumor	ESCA	178.801	15.0343	1311.47	597.076	2865.91	0	549.825	1253.28	1508.26	0	856.978	180.699	37.0488	4535.25	291.826	548.214	241.622	845.678	1250.26	1039.24	1189.05	8836.94	23177	230.347	0.8054	657.75	1527.32	138.262	635.198	53.1569	745.365	291.826	250.707	1052.94	0	363.183	0	0.5369	1404.9	166.72	50.4722	2145.88	0	0	646.155	0	112.22
TCGA-IG-A3I8-11A-11R-A24K-31	Normal	ESCA	451.284	24.1262	734.612	2217.14	1681.41	2.4745	171.667	890.272	552.119	1.2372	775.048	129.258	5.5676	1745.44	270.956	1215.9	405.815	527.993	603.774	949.273	627.9	5533.25	36.8079	497.371	0.3093	425.302	1633.16	92.2982	335.292	190.844	1072.58	415.713	492.954	609.96	0	356.975	0	0	2764.31	78.8741	17.6307	1979.89	0	0	378.389	2.1652	167.956
TCGA-L5-A43C-01A-11R-A24K-31	Tumor	ESCA	33.4326	136.484	621.454	442.491	5009.39	50.739	684.779	863.436	1288.84	767.771	1273.95	77.6778	16.5197	1160.31	274.148	975.447	205.709	560.882	1036.02	931.788	1257.07	6132.33	2091.31	267.068	1065.52	346.913	1143.79	84.1716	412.991	129.404	629.643	760.298	210.909	751.251	335.9	523.882	0	0	1223.24	40.1192	40.9058	1362.87	0	0	225.871	0	200.203
TCGA-L5-A43C-11A-11R-A24K-31	Normal	ESCA	27.1318	12.5969	359.496	792.636	1254.85	0	564.923	819.012	292.142	0.969	608.401	141.124	5.814	5222.87	225.775	635.659	211.24	1236.43	1476.74	1353.68	1784.88	5168.6	7.7519	472.868	84.3023	228.682	1615.31	151.163	425.388	500	340.097	457.364	328.304	1159.88	0	803.217	0	0	1997.09	93.0233	43.6047	305.233	0	0	529.69	2355.62	197.674
TCGA-L5-A4OF-01A-11R-A260-31	Tumor	ESCA	65.031	17.0508	677.472	117.175	2359.75	109.839	837.472	627.067	2518.9	964.758	991.253	50.974	40.4461	5082.73	660.025	526.592	215.316	1069.64	3825.33	2002.28	1744.34	10402.8	305.725	388.401	631.673	472.466	2292.14	233.523	430.83	47.7819	834.502	364.808	330.173	581.115	99.7274	623.003	0.3965	0.1983	2698.39	136.605	60.8674	662.602	0	0	636.78	54.1264	223.247
TCGA-L5-A4OF-11A-12R-A260-31	Normal	ESCA	72.5036	5.1788	960.673	556.724	2011.33	1.2947	587.15	823.382	579.55	3.2368	1374.49	102.282	33.6624	7497.65	288.072	487.457	239.521	1463.02	2889.79	1119.28	1429.36	4591.03	72.5036	290.662	71.2089	329.503	2152.45	194.174	461.563	414.307	644.739	549.604	309.435	881.049	6.4735	626.49	0	0	2176.4	97.1031	38.8412	1046.12	0	0	430.341	1349.09	152.775
TCGA-L5-A4OG-01A-11R-A260-31	Tumor	ESCA	15.747	77.7354	490.408	386.178	2418.3	30.7442	724.614	759.563	2207.45	253.702	1700.15	121.245	28.7446	4350.43	318.19	624.133	168.718	456.914	4536.4	960.57	1025.06	7552.58	7368.37	108.98	587.39	403.674	1102.04	73.4937	522.152	114.978	601.915	388.427	197.463	716.116	16.247	390.672	0	0	1672.94	37.243	12.9976	761.107	0	0	267.94	0	131.975
TCGA-L5-A4OG-11A-12R-A260-31	Normal	ESCA	104.518	19.0528	709.853	655.961	1881.87	0	555.798	793.244	662.493	0	835.705	157.866	23.9521	5571.58	264.562	1157.32	286.881	1271.64	1937.94	1345.67	1565.6	3468.7	58.2471	506.805	263.473	323.353	2001.09	221.557	419.706	348.394	436.108	643.44	333.359	888.405	1.0887	737.229	0	0	1997.28	123.027	56.0697	619.488	0	0	493.952	1350.03	303.756
TCGA-L5-A4OJ-01A-11R-A260-31	Tumor	ESCA	4.9508	2.0386	649.719	178.229	3166.18	150.271	412.372	488.597	1638.31	1278.76	3795.06	408.586	5.8245	5565.86	479.645	160.464	91.4441	645.933	3554.09	1401.95	2036.82	6560.39	1726.66	231.231	366.942	472.073	1741.22	145.321	263.848	113.286	938.633	478.48	333.081	783.1	128.721	381.27	0	5.242	1724.92	71.641	12.2314	927.838	0	0	322.052	0.2912	85.6197
TCGA-L5-A4OJ-11A-12R-A260-31	Normal	ESCA	121.116	2.5365	570.07	845.276	1903.61	0	567.533	945.529	494.61	4.4388	688.656	135.809	31.7058	7809.77	258.085	1031.07	328.472	1056.44	1650.6	1097.02	1477.49	4816.11	1806.59	426.76	10.1458	315.155	2278.38	180.089	381.103	445.149	494.946	449.588	337.527	832.593	3.1706	877.362	0	0	2178.82	150.919	44.3881	418.516	0	0	475.986	2073.56	312.619
TCGA-L5-A4OM-01A-11R-A260-31	Tumor	ESCA	270	14.8485	1620	612.727	4262.12	0.303	856.667	1024.55	1179.7	2.1212	2310.21	317.088	91.2121	3273.94	222.121	433.636	228.788	467.879	2493.03	1189.09	1580.61	6462.12	19610.9	218.485	2.7273	295.758	2968.18	163.239	933.636	11.5152	866.527	882.121	317.815	1390	0.9091	498.724	0.303	0	1708.48	207.273	26.3636	1033.94	0.303	0	550.855	0.9091	134.242
TCGA-L5-A4OM-11A-11R-A260-31	Normal	ESCA	72.4805	7.3295	680.285	378.419	3352.02	27.6892	642.009	835.98	1362.44	51.8493	2005.9	318.697	16.2878	6605.5	389.006	1571.5	239.973	928.13	3042.82	1268	1739.26	3661.21	2232.51	551.069	788.327	380.862	2070.72	286.111	505.735	126.23	585.232	536.953	295.427	729.42	71.1232	842.112	0	0	1745.23	103.699	57.5501	1162.95	0	0	526.686	167.221	193.281
TCGA-L5-A4OO-01A-11R-A260-31	Tumor	ESCA	142.767	34.9057	920.44	439.623	6949.06	55.9748	670.755	1024.24	2499.69	160.063	1124.52	150.315	23.8994	3939.94	476.73	2872.01	196.855	636.163	2326.1	1522.64	1417.61	5100.31	2422.64	214.465	1759.43	527.987	1772.64	180.818	282.075	144.654	603.264	955.975	349.824	585.22	1.2579	769.035	0	0	1657.55	126.101	41.195	2816.04	0	0	382.45	1.2579	320.755
TCGA-L5-A4OO-11A-12R-A260-31	Normal	ESCA	463.788	11.2829	574.242	1053.47	2002.42	0.5938	290.981	787.946	649.659	1.1877	405.301	103.12	15.4398	4152.12	235.754	1109.88	401.435	677.569	978.052	1016.65	1042.78	4169.93	25.535	368.18	47.5071	347.395	2079.62	84.9189	299.295	373.524	649.772	524.953	424.214	757.738	1.7815	571.166	0	0	2624.17	78.9805	24.9412	590.869	0	0	353.969	893.727	238.129
TCGA-L5-A4OQ-01A-11R-A260-31	Tumor	ESCA	192.724	39.1574	1205.73	277.383	2641.92	82.4711	964.277	861.799	1695.01	929.714	1127.82	56.485	130.16	5297.84	590.204	852.712	254.851	2133.75	4862.95	1609.83	1700.61	6876.82	2259.31	236.257	3878.55	494.826	2520.95	113.716	628.705	28.0008	508.982	459.607	274.539	143.285	90.1275	507.335	0	0	1319.54	75.2521	76.5647	238.663	0	0.2188	533.227	1.5313	203.881
TCGA-L5-A4OQ-11A-12R-A260-31	Normal	ESCA	662.844	72.6364	1015.14	1361.27	2943.1	0.5881	346.714	1312.33	666.078	0.5881	392.739	90.8219	22.0556	1732.1	469.343	1979.41	573.739	454.051	1253.64	879.577	1025.14	3778.56	23.82	357.889	3.2348	548.743	1888.25	124.982	445.229	176.151	725.276	706.661	449.087	801.941	0	402.767	0	0	2005	54.6978	149.684	814.88	0	0	416.621	4.7052	165.858
TCGA-L5-A4OR-01A-11R-A260-31	Tumor	ESCA	11.1476	8.6236	1386.09	236.204	4043.23	74.4579	630.157	546.986	1303.4	573.578	1413.55	373.949	9.465	2868.1	302.248	433.286	117.786	1099.62	1256.32	1098.99	1715.05	8635.64	245.879	208.23	477.456	519.943	2055.79	60.9965	656.87	279.533	839.462	365.348	228.756	760.564	93.8085	318.337	0	0	1879.32	95.7015	12.4096	721.863	0	0	354.325	0	113.159
TCGA-L5-A4OR-11A-11R-A260-31	Normal	ESCA	39.6396	5.4054	645.045	721.622	1782.88	0	554.054	920.793	352.91	0	921.622	225.225	16.2162	6445.05	290.09	757.658	273.874	1409.91	1259.46	1182.88	1486.49	4247.75	82.8829	404.505	45.9459	249.549	1952.25	130.631	344.144	435.135	481.18	406.306	338.865	980.18	8.1081	706.748	0	0	1896.4	90.991	45.045	472.973	0	0	437.469	2301.8	166.667
TCGA-KL-8324-01A-11R-2315-07	Tumor	KICH	248.12	5.6391	76.1278	358.083	1711.94	0	502.82	344.864	69.5489	0	256.109	73.468	2.8195	5000.47	426.692	303.101	271.616	414.474	617.011	1221.33	1317.2	6854.79	2.3496	287.124	3.2895	230.733	593.045	26.3158	1016.92	8.4586	293.266	203.007	375.691	764.098	0	779.441	0	0	610.902	109.493	1.8797	1212.41	0	0.4699	182.251	11983.1	150.376
TCGA-KL-8324-11A-01R-2315-07	Normal	KICH	387.474	4.1294	463.868	430.833	1129.73	141.776	274.604	548.328	703.889	161.046	314.522	127.484	11.6999	3080.52	321.06	776.325	274.948	406.056	618.032	1646.94	850.998	3434.27	331.039	234.343	2.7529	285.96	923.95	145.189	444.942	14.797	449.707	820.028	449.467	925.327	6.5382	882.364	0	0	1696.15	89.4701	11.6999	1060.56	0	0	457.405	72.6084	131.796
TCGA-KL-8326-01A-11R-2315-07	Tumor	KICH	236.806	0.4944	58.8308	219.503	1396.61	0	339.142	506.38	187.369	0	216.042	156.806	30.157	6351.75	185.886	110.74	406.377	217.031	803.856	1042.64	725.745	2818.93	0.9888	121.617	0	887.406	278.334	32.1345	566.555	0.9888	480.544	286.244	443.649	452.354	0	905.159	0	0	356.94	53.3927	1.4831	284.267	0	0	130.515	7666.79	127.055
TCGA-KL-8326-11A-01R-2315-07	Normal	KICH	576.365	2.6578	522.069	397.912	969.72	120.74	386.521	618.829	719.506	97.1998	356.981	114.567	20.8828	2270.15	404.746	979.971	342.478	381.205	590.793	1485.33	944.661	3568.3	103.654	190.223	1.8984	331.087	938.965	144.661	645.088	14.8078	441.541	673.564	491.269	833.792	1.5187	778.047	0	0	1130.33	94.542	6.4547	934.029	0	0	437.509	222.876	137.447
TCGA-KL-8329-01A-11R-2315-07	Tumor	KICH	149.301	9.2692	76.4711	358.851	1301.99	0.9931	408.508	339.386	323.761	0.331	198.295	39.6061	7.614	11807.7	606.472	824.961	283.373	458.827	663.411	851.444	982.869	4919.97	5.6277	154.266	0.331	297.277	831.25	92.3612	800.794	18.5384	249.647	336.34	295.046	334.685	0	1572.06	0.331	0	1578.08	42.0425	3.6415	430.357	0	0.331	351.529	3493.17	201.606
TCGA-KL-8329-11A-01R-2315-07	Normal	KICH	470.127	12.9753	773.084	406.759	1196.74	138.503	334.943	727.749	988.482	229.33	303.259	139.315	12.3718	2390.46	367.532	756.488	320.459	455.643	758.902	1625.53	1004.53	3576.95	47.3748	176.524	0.3018	302.957	1171.09	171.859	576.946	14.7858	451.774	991.249	440.244	622.511	5.1298	818.277	0.3018	0	2098.67	63.0658	6.6385	995.775	0	0	447.079	108.027	106.518
TCGA-KL-8332-01A-11R-2315-07	Tumor	KICH	298.398	9.9816	187.549	501.707	2004.2	1.576	372.472	264.781	78.2769	0	172.314	16.8111	0.5253	10782.8	419.228	654.058	318.361	254.794	752.298	1188.34	908.852	4947.2	2.1014	228.526	0	304.176	759.128	62.5164	771.736	7.3549	368.558	389.808	373.202	243.762	0	1254.14	0	1.576	1536.64	19.9632	1.0507	568.952	0.5253	5.7788	493.911	188.6	274.232
TCGA-KL-8332-11A-01R-2315-07	Normal	KICH	348.123	4.8978	339.081	278.423	476.974	158.238	178.959	1039.96	455.525	321.373	222.286	118.716	6.0281	2565.71	355.658	432.517	400.116	253.557	510.882	1197.33	864.657	2669.7	33.5314	189.509	3.3908	262.976	720.736	143.921	322.88	6.4049	330.401	675.525	301.356	854.484	1.8838	710.017	0.7535	0	1281.35	57.267	2.2605	590.001	0	0	329.252	138.647	117.171
TCGA-KL-8336-01A-11R-2315-07	Tumor	KICH	357.177	4.5841	135.231	506.542	1218.6	0	368.255	311.684	459.173	0	225.766	63.2261	1.528	12022.2	467.577	290.708	315.538	903.83	592.111	1102.09	802.98	3336.84	3.0561	142.489	0.764	650.941	828.574	115.366	776.239	34.7627	399.205	343.043	223.47	604.718	0	1484.28	1.528	0	2082.7	69.5254	1.146	629.166	0	1.146	255.341	4014.9	262.057
TCGA-KL-8336-11A-01R-2315-07	Normal	KICH	337.81	34.7745	711.635	463.557	2661.49	35.3955	436.234	549.521	934.689	142.824	442.133	106.075	22.355	1508.34	609.485	1562.68	225.103	448.653	809.439	1372.97	1162.15	4921.21	131.957	220.135	1.2419	446.48	838.314	208.647	487.464	25.4599	577.806	1040.44	376.148	520.065	3.1049	788.08	0	0.3105	1591.87	91.5936	18.9397	1511.45	0.9315	0	514.303	13.9719	99.0453
TCGA-KL-8339-01A-11R-2315-07	Tumor	KICH	164.512	2.8736	43.4626	218.75	948.994	0	232.04	297.504	244.253	0	143.319	95.6358	0.7184	9942.17	296.336	127.155	359.555	459.77	536.279	817.529	647.629	4991.02	0	89.0805	0.3592	748.922	773.707	31.9684	491.02	5.3879	444.752	280.172	247.349	27.658	0	682.891	0	0	2569.68	112.787	0.7184	822.198	0	0	216.965	7302.8	277.299
TCGA-KL-8339-11A-01R-2315-07	Normal	KICH	311.91	13.3383	491.122	366.631	692.564	112.178	264.371	677.061	616.639	158.007	421.452	287.347	14.3643	3251.12	384.758	677.174	321.486	350.557	655.285	1177.53	932.311	2990.51	53.6951	196.654	2.394	300.966	655.627	163.821	373.814	6.8401	411.257	795.508	338.915	626.899	4.1041	662.153	0	0	1439.17	86.8698	5.8141	599.538	0	0	435.604	161.427	115.94
TCGA-KN-8419-01A-11R-2315-07	Tumor	KICH	912.093	5.5814	153.023	665.116	1454.42	0	200	448.316	196.744	0	93.4884	23.4744	1.8605	11453.5	275.349	1092.56	351.628	459.07	628.837	1248.37	466.046	1830.7	5.5814	114.419	0.9302	527.442	957.209	67.4419	364.186	6.9767	426.209	312.558	229.395	1195.35	0	667.977	0.4651	0	1968.37	64.6512	1.3953	489.767	0	0	193.423	1210.7	102.326
TCGA-KN-8419-11A-01R-2315-07	Normal	KICH	283.575	9.6127	526.481	469.914	796.746	24.0318	280.987	522.681	104.631	143.451	400.614	72.6537	6.2852	5959.52	483.963	505.407	229.596	526.111	623.348	1792.03	897.68	3028.38	454.016	148.258	4.0669	286.163	903.596	112.395	483.963	19.2254	367.343	1249.65	772.7	1009.34	29.5776	861.484	0	0	1360.57	141.972	14.4191	610.777	0	0	412.534	10.7219	189.297
TCGA-KN-8422-01A-11R-2315-07	Tumor	KICH	37.0538	1.8075	36.6019	374.153	918.662	0.4519	417.081	230.108	578.852	0	224.582	39.9774	1.8075	10910.5	454.587	230.005	209.67	432.445	608.224	897.424	932.671	3610.03	1.3556	164.483	0.4519	192.951	713.511	13.5563	598.283	21.2381	264.157	250.791	161.685	133.303	0	1340.67	0	0	746.95	72.7519	1.3556	1727.97	0	0.4519	275.441	336.647	182.106
TCGA-KN-8422-11A-01R-2315-07	Normal	KICH	465.265	4.8592	423.354	498.064	1007.97	41.6066	335.282	605.946	194.409	57.3988	256.151	140.809	15.1849	6338.77	346.215	551.211	356.541	618.328	822.413	1504.21	946.929	3904.03	70.7615	217.751	1.8222	431.25	1160.43	175.841	471.035	16.096	579.628	496.849	460.943	963.632	2.7333	983.594	0	0	1780.88	214.41	11.5405	397.54	0	0	461.201	168.248	189.811
TCGA-KN-8423-01A-11R-2315-07	Tumor	KICH	648.185	7.3926	82.206	864.937	766.467	0.2957	261.107	400.077	212.316	0	103.497	48.5607	5.3227	14308	419.014	376.137	416.944	631.921	711.17	1293.41	893.324	5048.27	2.0699	191.912	2.3656	385.303	1354.62	109.115	861.684	18.9251	413.993	359.873	210.489	1456.05	0	494.871	0	0	2720.78	65.3508	5.027	510.387	0	0	319.713	665.04	181.563
TCGA-KN-8423-11A-01R-2315-07	Normal	KICH	296.081	2.4495	619.412	788.12	1444.58	7.3484	356.705	675.802	298.224	9.1855	387.915	144.914	5.8175	4196.26	492.039	1740.66	371.096	695.958	897.122	1184.63	1201.16	3862.22	96.4483	271.892	1.8371	472.137	972.137	285.671	461.421	41.6412	551.672	917.024	397.217	1348.74	0.3062	868.218	0	0	1665.34	182.486	16.8402	496.938	0	0	676.2	16.2278	168.708
TCGA-KN-8424-01A-11R-2315-07	Tumor	KICH	391.713	13.3123	140.112	476.579	951.826	0	291.871	455.146	224.311	0.3328	123.138	28.2187	4.9921	13212.7	430.651	383.06	307.18	440.303	491.555	1001.75	647.641	4046.26	4.6593	119.145	0.6656	324.486	854.314	56.5771	350.112	17.6387	487.774	428.655	280.083	987.769	0	1251.21	0	0	2013.15	31.6166	1.664	339.462	0	0	393.247	2144.94	277.56
TCGA-KN-8424-11A-01R-2315-07	Normal	KICH	200.535	1.4375	502.416	422.993	927.565	18.3285	337.1	667.937	85.8923	26.9536	310.599	118.65	12.9377	5372.4	399.633	638.262	362.976	452.462	602.324	1368.53	941.94	3479.54	142.315	175.378	1.0781	286.427	750.389	154.894	428.743	4.3126	598.978	512.119	416.804	991.535	1.0781	547.245	0	0	844.188	171.785	10.7815	335.303	0	0	665.058	57.1417	175.738
TCGA-KN-8425-01A-11R-2315-07	Tumor	KICH	713.165	6.2772	109.154	505.318	1113.86	0	379.425	342.221	525.545	0	468.003	67.7105	3.8361	14351.9	513.688	1314.04	276.199	457.541	705.493	1030.86	939.843	3614.3	12.5545	214.472	0	291.892	975.065	120.314	717.35	19.5292	365.807	356.059	262.497	1234.52	0	1223.29	0	0	2083	48.4743	2.7899	874.281	0	0	425.779	8933.91	253.88
TCGA-KN-8425-11A-01R-2315-07	Normal	KICH	336.584	0.8359	292.839	466.147	881.304	1.9504	270.827	474.74	72.7222	2.5077	244.079	168.757	9.752	10509.6	319.309	533.575	292.839	503.204	817.219	1080.52	853.72	3288.66	140.429	172.193	1.3931	260.518	926.442	228.755	337.699	3.9008	574.216	400.669	407.328	942.881	0.2786	784.004	0.5573	0	1541.1	228.197	13.6528	206.186	0	0	533.672	11.4238	173.307
TCGA-KN-8426-01A-11R-2315-07	Tumor	KICH	241.057	8.5366	116.26	667.073	1309.35	0.4065	486.992	329.606	365.041	0	319.634	101.699	29.2683	6639.02	235.772	284.553	497.967	855.285	586.992	1677.24	1376.42	4171.54	2.8455	78.0488	0.813	344.309	843.089	39.4309	652.033	14.2276	290.537	334.553	395.52	1337.4	0	1661.26	0.4065	0	513.008	83.3333	4.065	934.959	0	0	245.793	4171.54	224.797
TCGA-KN-8426-11A-01R-2315-07	Normal	KICH	326.483	23.1944	754.257	688.784	1456.84	6.1656	310.922	536.186	153.553	9.9824	485.264	133.009	11.744	6742.81	456.841	1644.45	374.339	455.666	711.098	1352.61	813.858	3391.66	320.317	199.941	2.3488	379.331	1258.66	273.048	489.43	14.9736	578.309	758.368	581.257	733.412	0.2936	910.285	1.1744	0	1906.64	211.098	28.4792	454.492	0	0	906.11	6.7528	182.912
TCGA-KN-8427-01A-11R-2315-07	Tumor	KICH	10.5194	17.4228	78.8956	80.5393	4522.03	1.9724	920.12	462.213	675.215	0	470.744	152.407	2.6299	107.495	178.173	1064.76	371.467	530.573	1009.21	896.122	1428.67	6178.84	0.9862	239.645	0.3287	461.539	911.244	35.503	1040.11	320.842	585.185	662.723	383.857	1338.6	0	839.784	0	0	1357.99	27.6135	21.3676	1011.51	0	0	317.354	0.3287	99.6057
TCGA-KN-8427-11A-01R-2315-07	Normal	KICH	243.535	8.7379	850.398	482.841	1152.84	7.3286	550.49	519.698	133.888	36.9248	362.528	67.8825	18.0396	4127.97	490.452	603.763	249.736	532.45	551.053	1879.5	1164.12	4466.77	265.52	160.947	3.1006	297.935	984.286	120.076	429.85	17.194	422.271	1026.28	565.807	841.942	0.8456	938.347	0	0	1221.9	122.331	14.3753	1250.37	0	0	407.315	4.5099	138.961
TCGA-KN-8428-01A-11R-2315-07	Tumor	KICH	328.701	0.9063	791.541	373.112	1268.28	0	413.897	352.87	135.347	0	379.45	139.363	2.719	7462.84	205.136	186.707	304.532	1229.61	1030.21	1325.68	954.078	3052.57	8.7613	100	0.9063	232.628	1270.09	20.8459	698.489	12.6888	776.788	314.804	299.269	970.695	0	283.734	0.6042	0.3021	1200	144.109	26.284	525.076	0	0	278.465	2345.62	90.3323
TCGA-KN-8428-11A-01R-2315-07	Normal	KICH	485.382	3.1701	770.694	465.305	1000.7	86.6502	387.813	550.722	588.94	136.316	326.034	121.891	20.0775	3624.52	355.055	726.664	315.252	431.842	611.835	1383.59	992.955	3453.68	190.912	209.229	2.4657	314.195	1070.1	149.348	497.358	14.0895	513.508	833.04	399.528	718.915	0.3522	986.781	0	0	1486.79	116.943	4.2268	820.712	0	0	454.128	124.692	131.737
TCGA-KN-8429-01A-11R-2315-07	Tumor	KICH	365.25	3.3272	83.9187	598.521	1228.47	0	313.863	382.61	140.85	0	68.3919	45.3309	8.1331	20612.6	624.769	717.93	375.97	446.211	374.336	957.116	709.057	4462.11	0	155.638	0.7394	302.773	966.728	108.688	547.874	11.4603	258.776	349.353	324.654	1466.91	0	1455.14	0	0	2625.14	75.7856	2.5878	320.148	0	0	342.118	6835.86	408.503
TCGA-KN-8429-11A-01R-2315-07	Normal	KICH	190.031	10.0381	693.319	519.557	872.966	0.6923	307.027	363.86	78.2278	1.0384	398.062	77.5701	6.5767	4845.28	520.595	982.693	204.569	442.022	523.711	1268.26	901.35	3538.94	401.177	235.376	6.2305	248.183	659.744	270.336	332.641	19.0377	356.739	1120.46	637.459	679.474	0	782.208	0	0	1184.15	142.264	31.1526	563.863	0	0	649.81	2.7691	138.11
TCGA-KN-8430-01A-11R-2315-07	Tumor	KICH	200.818	10.6339	176.278	514.928	1642.13	0	264.622	289.485	262.986	0	219.223	64.6544	5.317	14537.4	464.213	1132.92	224.131	443.354	570.961	898.568	626.994	3691.21	69.5297	135.787	0	215.542	860.123	134.969	658.896	19.6319	301.072	310.02	244.45	905.521	0	710.474	0	0	2042.54	113.701	2.863	489.162	0	0	404.965	7629.86	143.149
TCGA-KN-8430-11A-01R-2315-07	Normal	KICH	330.635	0.6817	619.685	455.39	1201.19	2.386	413.123	349.798	59.9915	4.4312	380.622	148.131	6.4764	5619.43	315.296	613.549	200.426	463.911	645.59	1356.28	909.757	4299.28	166.681	193.268	2.386	249.51	974.861	211.674	389.945	2.386	489.568	544.014	566.937	667.405	0	971.828	0	0	1181.76	170.089	29.6549	406.306	0	0	663.373	11.2484	162.931
TCGA-KN-8431-01A-11R-2315-07	Tumor	KICH	244.546	6.3636	157.273	60.9091	1379.09	0	321.818	301.691	211.818	0	117.273	89.4636	2.7273	14698.2	281.818	180.909	147.273	464.546	621.818	850.909	787.273	3636.36	0	149.091	0.9091	276.364	575.455	25.4545	1049.09	3.6364	286.936	187.273	205.454	318.182	0	775.364	0	0	879.091	30.9091	1.8182	700.909	0	0	109.036	8467.27	129.091
TCGA-KN-8431-11A-01R-2315-07	Normal	KICH	216.208	3.3735	431.189	484.551	880.166	10.1204	288.584	548.585	73.296	12.2671	317.105	135.607	4.6002	9153.72	304.531	306.678	294.104	488.538	784.482	1108.95	809.323	3354.14	309.131	183.393	2.1467	342.866	827.11	183.393	373.534	6.7469	683.886	536.38	381.618	688.492	0.6134	732.433	1.2267	0	1385.26	143.832	7.9736	286.744	0	0	616.597	20.5474	163.459
TCGA-KN-8432-01A-11R-2315-07	Tumor	KICH	231.246	9.0243	696.559	542.019	1085.73	0	627.186	400.615	115.623	0	102.087	21.3085	8.4602	12769.3	882.685	572.476	453.469	944.726	603.548	1067.12	1027.07	4102.09	0.564	150.028	1.128	352.51	959.391	182.177	503.666	13.5364	379.972	571.912	280.699	694.303	0	1376.41	0	0	2195.71	141.568	0.564	246.475	0	0	388.765	5478.29	387.479
TCGA-KN-8432-11A-01R-2315-07	Normal	KICH	156.04	6.6049	515.592	467.706	707.132	4.5408	213.007	602.222	138.289	14.0353	479.265	128.18	9.9073	5897.31	599.803	1761.85	319.923	386.384	486.32	864.823	953.989	1997.97	233.647	164.296	4.9536	207.64	643.973	317.694	278.23	7.8433	508.355	1146.77	275.439	635.717	0.4128	425.435	0.4128	0	912.709	189.064	23.9426	368.221	0	0	718.538	10.3201	189.477
TCGA-KN-8433-01A-11R-2315-07	Tumor	KICH	268.197	19.6721	64.918	318.688	1935.08	0	582.951	300.839	523.934	0	423.095	214.288	10.4918	11259.7	497.049	441.312	317.377	510.82	993.443	976.393	1632.79	2443.28	11.1475	303.607	0	268.197	485.246	81.3115	1310.16	9.1803	297.259	230.82	309.993	1316.07	0	918.505	0	0	478.033	214.426	10.4918	1432.13	1.3115	0	339.593	5923.93	175.082
TCGA-KN-8433-11A-01R-2315-07	Normal	KICH	567.906	4.7847	408.171	511.962	820.758	126.61	351.123	616.699	320.673	262.79	223.04	135.131	8.8333	5033.12	281.56	480.309	309.164	498.712	604.343	1462.64	984.542	3375.41	46.3747	156.054	1.1042	267.575	1149.43	153.478	496.872	13.618	444.774	933.382	481.638	775.12	11.4096	963.677	0	0	1791.68	136.916	9.5694	718.439	0	0	417.383	114.832	132.131
TCGA-KN-8434-01A-11R-2315-07	Tumor	KICH	649.129	10.1936	151.273	485.216	1546.57	0.4077	411.006	286.188	209.988	0.4077	284.606	60.1871	2.8542	11746.7	422.015	321.71	296.43	554.94	782.869	906.008	897.853	4657.66	1.631	173.291	0.8155	251.986	733.94	61.5694	747.395	33.435	343.39	313.963	275.651	493.778	0	1914.16	0	0	1544.94	41.5899	4.8929	547.193	0	0	339.822	1279.09	305.401
TCGA-KN-8434-11A-01R-2315-07	Normal	KICH	497.068	4.8293	442.221	368.403	830.631	115.902	306.658	566.844	521.214	155.226	232.494	129.507	15.8675	4727.49	368.058	503.277	301.828	405.312	682.649	1479.82	903.415	3600.21	28.9755	192.825	2.0697	356.33	962.746	155.695	446.016	7.5888	438.586	578.475	409.296	928.596	9.6585	1037.76	0.3449	0	1475.68	103.829	10.3484	625.388	0	0	433.988	141.773	160.745
TCGA-KN-8435-01A-11R-2315-07	Tumor	KICH	263.359	1.7349	148.508	652.325	953.505	0	333.449	319.178	44.7606	0	400.586	184.469	7.2866	15705.4	349.757	274.115	446.912	739.764	634.282	780.361	823.386	4744.97	2.7759	115.892	0	304.997	961.138	27.7585	324.428	6.5926	404.618	259.542	363.664	437.196	0	1666.43	0	0	2528.8	91.95	4.8577	294.24	0	0	357.353	304.303	450.729
TCGA-KN-8435-11A-01R-2315-07	Normal	KICH	407.444	8.6559	558.922	473.291	1151.23	165.08	328.923	622.533	859.404	112.217	276.37	167.194	13.6021	4224.99	373.13	774.7	348.399	446.705	837.455	1483.24	956.783	3135.59	133.857	236.8	2.164	340.052	1180.6	171.881	490.602	13.6021	497.252	699.27	419.831	748.732	1.8548	964.01	0	0	2081.74	102.016	10.8198	808.087	0	0	544.698	91.5049	167.553
TCGA-KN-8436-01A-11R-2315-07	Tumor	KICH	73.9444	3.7158	96.9824	690.024	1338.06	0	287.975	684.291	86.9497	0	247.993	151.3	3.3442	6234.37	202.883	175.014	1032.62	778.46	427.689	1081.3	1111.4	6291.22	0.3716	109.988	1.4863	137.856	1097.65	33.0706	273.854	2.6011	459.34	358.203	346.376	2029.94	0	1015.6	0	0	1261.51	125.594	0.7432	367.864	0	0	236.927	821.935	408.738
TCGA-KN-8436-11A-01R-2315-07	Normal	KICH	245.969	8.2364	531.997	656.667	1344.41	6.3645	376.254	536.434	114.935	12.3546	346.409	168.364	10.4827	6961.64	339.939	679.879	309.614	539.485	803.425	1385.59	890.282	4083.02	570.185	220.511	2.9951	278.166	915.74	174.462	385.614	11.2315	534.933	563.446	517.988	909.75	0.3744	1037.85	0.3744	0	1484.8	191.684	23.5861	570.559	0	0	582.565	10.8571	190.186
TCGA-KN-8437-01A-11R-2315-07	Tumor	KICH	714.089	12.7148	1117.53	606.873	764.261	0	314.433	584.254	97.9381	0	310.997	227.467	7.9038	4495.88	297.251	1181.79	676.289	1282.82	1373.54	1489.35	763.574	2304.47	4.1237	168.041	2.0619	452.921	1575.6	80.0687	471.821	13.7457	765.705	536.082	491.591	852.921	0	1032.71	0	0	2047.42	177.32	6.8729	594.502	0	0	580.12	3517.18	174.914
TCGA-KN-8437-11A-01R-2315-07	Normal	KICH	263.426	23.7933	743.032	567.301	1822.91	13.5962	461.591	652.872	388.171	16.9952	333.786	64.5819	13.5962	2597.55	541.808	1657.04	365.058	433.039	898.029	1488.44	1291.64	3783.82	1745.07	334.466	3.399	530.931	1019.71	176.771	544.528	29.2318	479.041	779.402	568.059	1190.69	0.3399	1042.53	0	0	1317.81	110.809	45.2073	1756.29	0	0	495.194	3.739	221.958
TCGA-KO-8403-01A-11R-2315-07	Tumor	KICH	691.079	4.781	162.99	421.167	1943.71	0.4346	321.634	263.41	224.275	0.4346	106.487	59.4763	4.781	10782.1	706.726	718.461	236.879	762.36	415.951	1037.92	854.069	4296.86	0.8693	209.931	0.4346	292.513	686.298	123.438	512.442	27.3824	294.095	421.167	311.994	1120.94	0	1077.24	0	0	1034.45	56.0687	2.1732	484.625	0	0	445.976	2491.36	279.039
TCGA-KO-8403-11A-01R-2315-07	Normal	KICH	372.709	1.7498	449.992	556.439	1269.78	4.0829	314.674	563.467	92.7048	2.6247	261.596	145.94	21.8726	7318.86	324.589	637.513	302.717	524.942	976.976	1381.76	886.569	3951.06	198.02	219.892	1.4582	298.634	1077.01	206.769	400.997	6.7076	638.332	456.991	501.127	847.781	0.2916	973.403	0.5833	0	1586.49	209.102	24.4973	332.172	0	0	661.835	12.5403	211.435
TCGA-KO-8415-01A-11R-2315-07	Tumor	KICH	452.445	11.2843	188.608	332.079	2254.16	0	515.314	421.225	368.619	0.5373	415.905	111.214	1.612	7540.03	612.574	445.459	278.345	489.522	749.597	1007.52	1262.22	3760.88	26.3299	165.502	1.0747	120.365	641.591	41.3756	725.416	25.7926	368.984	279.42	291.381	731.865	0	1800.21	0	0	790.973	35.4648	3.7614	1117.14	0	0	467.2	1483.07	202.042
TCGA-KO-8415-11A-01R-2315-07	Normal	KICH	385.008	2.7566	597.267	507.218	874.307	38.1332	349.631	635.364	229.718	55.1324	273.365	106.686	15.6208	5210.01	385.926	701.559	430.032	484.246	542.149	1359.01	1002.95	3175.62	431.87	181.937	4.1349	378.576	1032.35	149.776	521.46	14.702	530.318	606.915	418.615	909.225	2.2972	704.468	0.9189	0	1269.88	146.56	15.1614	371.684	0	0	566.618	136.453	168.613
TCGA-21-1076-01A-01R-0692-07	Tumor	LUSC	54.6102	58.1717	859.121	734.468	3472.89	1.9786	471.31	739.426	1900.43	0	1399.65	362.837	20.182	1523.15	693.312	4194.7	271.072	1529.09	1438.86	1245.75	1200.63	5965.57	8294.02	148.397	5.5402	599.525	771.27	291.255	506.529	48.6743	581.741	885.239	327.839	937.871	0	620.483	0	0.3957	912.544	93.7871	43.1342	479.224	0	0	622.339	0.7915	156.708
TCGA-21-1076-01A-02R-0692-07	Tumor	LUSC	44.1558	58.6271	667.161	713.915	3145.83	0.3711	451.948	712.731	2212.99	0.7421	1555.99	419.915	13.3581	1195.55	876.067	5145.08	222.263	1639.7	1654.17	1359.93	1155.1	6429.68	8889.42	163.636	4.0816	509.833	884.972	385.529	601.855	34.8794	552.223	1026.72	307.473	962.152	0	637.106	0	0	885.343	93.1354	47.4954	414.471	0	0.3711	649.492	1.1132	142.857
TCGA-22-4593-01A-21R-1820-07	Tumor	LUSC	174.967	11.4514	975.233	260.453	2583.22	0.7989	584.82	453.356	990.679	0.7989	1050.87	335.835	58.3222	3421.84	255.659	478.562	226.099	657.79	1145.67	872.17	1115.85	12573.4	13600.8	156.857	6.1252	755.26	810.12	120.373	574.168	23.968	642.921	400.266	305.185	1064.45	0	548.631	0	0	1289.21	151.531	57.257	641.278	0	0.2663	342.796	10.6525	96.4048
TCGA-22-4593-11A-01R-1820-07	Normal	LUSC	27.2303	149.897	631.744	517.895	1656.38	0.778	338.175	540.585	1498.58	0	820.022	120.332	6.4834	1222.51	719.659	2377.34	239.627	528.269	2049.02	1381.23	1153.01	4115.67	46.4213	235.218	11.4108	398.341	733.923	330.654	634.856	86.3591	469.506	612.294	358.014	655.084	0.2593	550.906	0	0	1503.37	25.9337	12.9668	663.642	0	0	590.25	2.334	97.7699
TCGA-22-4609-01A-21R-2125-07	Tumor	LUSC	44.4218	29.8406	1275.01	570.024	2517.12	1.3564	710.749	686.775	2155.99	0	989.067	192.299	20.685	3672.43	739.573	1549	172.262	777.552	1994.91	1453.37	798.237	5989.83	22343.8	175.653	4.7474	733.469	816.209	183.113	546.287	32.2143	526.507	608.681	297.362	847.745	0	618.942	0	0.6782	1516.11	100.373	27.4669	1012.89	0	0.6782	416.277	1.6955	141.743
TCGA-22-4609-11A-01R-2125-07	Normal	LUSC	90.0838	54.4693	849.162	692.388	2118.02	0	344.623	561.578	907.472	0	510.705	109.42	8.7291	634.427	680.168	2869.76	367.318	686.452	1709.15	1564.6	778.282	3543.65	155.028	262.221	1.7458	236.383	1304.82	287.36	388.268	110.335	482.867	741.62	544.277	809.707	0.6983	633.034	0	0	1805.87	35.9637	35.9637	534.567	0	0	573.394	5.2374	148.045
TCGA-22-5471-01A-01R-1635-07	Tumor	LUSC	59.3739	14.3937	649.154	593.739	3081.68	1.4394	729.759	581.724	1053.26	33.1054	2410.15	1189.41	49.6582	1200.07	758.906	1339.33	91.7596	799.928	1161.93	1752.79	1129.18	7749.55	16765.7	98.5966	8.2764	440.806	319.899	148.975	273.48	11.8748	649.007	727.96	299.421	1246.49	0	319.057	0	1.7992	465.995	196.114	34.185	2626.12	1.0795	1.4394	227.387	2.5189	75.9266
TCGA-22-5471-11A-01R-1635-07	Normal	LUSC	47.9452	83.0479	543.236	454.623	1925.51	2.1404	425.086	696.126	1730.74	0	733.733	96.0488	9.8459	1158.39	786.815	2123.72	337.329	779.538	1534.67	1709.33	1034.25	4150.68	773.973	291.096	3.8527	440.925	952.911	316.353	531.25	130.137	536.674	589.469	476.888	983.305	0.4281	804.752	0	0	1549.66	44.5205	12.8425	469.606	0	0	616.383	4.2808	116.01
TCGA-22-5472-01A-01R-1635-07	Tumor	LUSC	328.815	14.5985	1120.96	591.936	2350.36	0	908.933	628.359	1629.49	0	1270.25	110.528	37.1915	2439.35	492.527	1760.86	124.783	622.871	1189.78	1958.29	1300.31	5834.9	26592.3	127.563	43.448	598.193	982.621	278.047	776.503	43.448	479.847	684.394	333.372	1010.78	0	628.408	0	0	1250.26	145.29	17.3792	805.7	0	1.7379	727.932	1.7379	77.1637
TCGA-22-5472-11A-11R-1635-07	Normal	LUSC	107.379	97.8968	630.948	663.238	2200.88	1.5376	352.377	892.217	1849.02	0.2563	796.427	90.4546	10.251	1461.79	750.628	2655.26	311.63	758.316	1479.98	1477.68	1099.67	3969.69	708.599	278.57	4.1004	514.343	1038.17	304.462	574.823	153.508	533.489	688.353	415.413	1071.74	0	607.375	0	0	1821.6	57.6617	16.9141	709.624	0	0.5125	812.328	0.5125	128.906
TCGA-22-5478-01A-01R-1635-07	Tumor	LUSC	227.165	13.6878	1610.16	593.314	2308.5	0.2632	546.986	303.772	425.199	0.2632	1699.96	264.375	11.582	2760.73	236.641	465.386	164.517	1451.7	1007.9	960.779	1068.18	8255.07	6865.49	215.057	4.2116	415.109	866.281	101.343	318.505	9.7394	682.611	276.125	370.7	885.496	0	544.57	0	0.2632	1216.37	241.906	37.115	1704.13	0	0	339.442	0.2632	96.0779
TCGA-22-5478-11A-11R-1635-07	Normal	LUSC	82.9037	173.494	789.781	517.462	2082.2	1.6471	445.539	674.647	1838.89	0	792.573	89.5003	10.1571	455.97	875.43	2674.33	355.772	790.88	2248.01	1853.8	1110.96	3546.47	139.454	304.712	0.549	322.556	1178.22	329.693	648.955	75.2173	482.524	884.764	553.852	866.646	0.8235	776.92	0	0	1887.29	29.9222	11.2551	359.615	0	0	660.012	3.0197	153.729
TCGA-22-5481-01A-31R-1949-07	Tumor	LUSC	15.6531	4.6536	773.347	167.953	4932.42	0.4231	818.191	328.77	3144.16	0	322.792	116.209	8.4611	378.213	468.324	984.453	129.878	490.746	1267.05	1872.87	1757.38	18310.7	284.717	96.4569	3.3845	499.63	358.329	186.568	308.408	78.6885	699.338	537.282	378.2	651.507	0	1025.25	0	0	1084.72	89.688	302.486	542.782	0	1.6922	268.353	0.4231	134.955
TCGA-22-5481-11A-01R-1949-07	Normal	LUSC	63.1823	57.8895	592.789	426.398	2248.76	0	521.336	771.148	1086.01	0	856.659	103.242	24.479	736.685	733.708	2175.32	272.246	606.02	1219.65	1739.99	1336.09	4649.02	541.515	297.717	18.1938	376.778	838.902	231.889	591.796	78.7297	439.375	712.868	587.115	1154.15	0.3308	940.39	0	0	1069.47	44.9884	19.1862	928.217	0	0	547.089	4.6312	133.973
TCGA-22-5482-01A-01R-1635-07	Tumor	LUSC	44.6456	4.6831	566.656	320.012	2475.8	0.6244	623.166	455.414	886.778	1.2488	6615.06	5205.32	13.4249	1359.04	264.127	234.155	166.406	390.571	1346.86	826.101	1039.03	6440.52	27849.2	118.014	5.6197	849.516	863.565	30.2841	938.495	23.4155	575.776	178.27	221.683	1025.29	0	429.888	0	0	748.673	205.12	20.9179	937.871	0	0	192.292	3.4343	82.4227
TCGA-22-5482-11A-01R-1635-07	Normal	LUSC	75.6345	131.472	504.568	690.101	2598.48	2.2843	386.548	747.878	1241.88	0.2538	699.391	97.5964	14.467	803.299	775.888	3039.09	393.655	705.838	1420.3	1625.38	1217.26	4002.03	547.716	359.899	8.6294	448.223	918.528	235.419	576.65	55.0761	491.947	667.259	460.076	981.472	1.0152	763.723	0	0	1715.74	66.4975	17.2589	540.101	0	0.2538	740.617	3.5533	157.614
TCGA-22-5483-01A-01R-1820-07	Tumor	LUSC	19.6833	19.209	408.132	269.637	1213.49	1.8972	594.767	411.042	682.512	7.1144	3747.7	2318.19	20.6319	649.548	326.79	926.538	170.035	1991.81	1612.13	883.139	1138.31	8850.84	655.714	122.131	0.9486	522.912	941.952	94.8592	301.178	23.952	932.568	507.26	225.637	866.776	0.2371	546.826	0.2371	0	1130.72	46.2439	65.2157	268.926	0	0	231.068	0.4743	80.6303
TCGA-22-5483-11A-11R-1820-07	Normal	LUSC	53.8707	41.5004	800.479	491.62	2441.34	0.399	430.966	641.433	959.697	0	903.033	100.076	9.9761	696.329	587.789	2615.72	245.012	536.712	1094.57	1599.36	1019.15	4813.25	101.756	204.31	5.1875	364.725	945.331	261.772	477.255	40.3033	462.618	634.078	427.027	806.465	0.7981	670.096	0	0	1382.28	29.9282	10.3751	1032.32	0	0	578.899	2.3943	91.3807
TCGA-22-5489-01A-01R-1635-07	Tumor	LUSC	88.7714	35.3865	1161.35	348.069	4375.73	0.9152	574.421	500.643	1927.49	1.5253	838.289	300.16	11.5921	602.181	754.71	2289.75	244.045	685.462	1077.51	1814.78	1247.38	9266.7	7881.74	174.187	2.4405	591.809	506.699	226.352	803.824	40.5725	815.565	854.158	327.371	696.444	0	700.107	0	2.1354	1650.97	50.3343	76.2641	2111.3	0	0	714.537	1.2202	89.3815
TCGA-22-5489-11A-01R-1635-07	Normal	LUSC	39.1213	100.512	750.226	761.36	2853.75	0.3009	529.341	756.317	1319.39	0.3009	1167.94	135.191	32.5008	905.808	839.904	2422.21	270.84	732.17	2092.69	1790.25	1266.33	4963.89	803.792	299.127	8.7271	437.857	790.25	283.178	659.043	54.4689	595.014	588.625	523.837	1120.07	0.3009	850.304	0	0	1255.79	46.3437	10.5327	640.987	0	0	672.134	1.2037	116.461
TCGA-22-5491-01A-01R-1635-07	Tumor	LUSC	53.2592	4.6821	1853.83	518.253	1212.67	1.1705	694.418	627.707	1044.8	2.6337	2829.32	659.264	20.7769	1561.49	545.175	457.971	119.98	949.009	1853.83	1278.81	793.328	6962.03	32157.7	81.352	45.0655	558.636	851.562	144.268	546.931	16.3874	729.382	868.242	142.729	709.342	0	471.095	0	1.1705	896.627	185.237	1.7558	344.722	0	3.219	408.1	0.5853	83.693
TCGA-22-5491-11A-01R-1858-07	Normal	LUSC	94.7657	55.0804	746.493	559.699	2312.69	0.6842	453.301	621.762	711.94	0	605.542	142.32	10.6055	777.626	758.125	1724.26	290.455	653.438	1680.47	1751.62	1086.21	4283.95	111.871	294.902	8.2107	289.771	828.601	331.851	556.62	31.4745	456.627	580.226	515.915	1142.32	0.3421	840.493	0	0	1035.24	43.4485	8.5529	491.618	0	0	622.901	1.3685	146.425
TCGA-33-4587-01A-11R-2125-07	Tumor	LUSC	49.4785	3.4769	1971.38	283.231	1407.06	0	760.631	1334.04	499.414	0	304.477	71.808	148.168	1985.02	290.719	696.175	460.818	1981.55	1623.43	1587.59	1355.44	12745.1	840.332	127.039	0	398.235	2395.29	100.562	556.298	328.43	968.489	724.793	599.027	1020.59	0	593.445	0	0	1337.26	784.434	134.261	648.034	0	4.0118	422.969	0	142.284
TCGA-33-4587-11A-01R-2125-07	Normal	LUSC	73.3179	61.2529	434.339	288.631	1280.74	0	386.543	914.102	864.965	0.464	839.225	82.5986	17.1694	855.22	1111.37	2565.2	511.833	530.859	1619.03	1020.42	1089.56	2848.26	242.227	312.761	6.4965	357.309	715.081	366.125	437.123	95.5916	518.023	852.9	326.357	928.074	0	528.594	0	0	971.23	70.5336	22.7378	483.991	0	0	488.459	6.0325	124.362
TCGA-33-6737-01A-11R-1820-07	Tumor	LUSC	22.7973	29.2668	992.606	271.103	1461.49	3.6969	728.281	605.065	425.755	36.3524	3197.87	1913.84	258.164	226.433	393.407	564.079	258.472	525.878	818.546	1544.67	1585.03	12701.8	10502.2	142.945	345.348	352.742	952.249	86.26	416.821	9.2421	524.963	363.216	272.178	585.644	13.2471	471.229	0	0	865.989	83.7954	15.0955	412.2	0	0	288.099	0.3081	59.1497
TCGA-33-6737-11A-01R-1820-07	Normal	LUSC	56.3048	57.9906	817.6	734.997	2681.05	1.3486	278.827	637.62	818.274	0.3372	545.458	83.1423	10.4518	1068.78	869.184	2784.9	444.37	626.433	1528.32	1455.83	948.753	3689.82	421.443	346.595	7.0802	468.645	948.415	346.258	482.468	74.8483	538.958	689.144	397.599	1156.44	0.3372	595.017	0	0	1935.27	49.2245	13.8233	602.158	0	0	651.079	2.3601	158.125
TCGA-34-7107-01A-11R-1949-07	Tumor	LUSC	67.3706	16.4063	698.839	221.66	2300.72	2.0944	908.98	354.719	1660.18	3.1416	3023.11	1698.93	38.0487	1176.02	390.61	557.466	149.053	609.826	2052.84	1296.45	1225.94	10121	19654.1	143.468	2.7926	895.017	799.023	94.5981	1197.66	11.5193	631.898	491.841	199.846	785.409	0	568.004	0	0	847.893	322.89	27.5766	577.363	0	0	204.133	3.8398	123.571
TCGA-34-7107-11A-01R-1949-07	Normal	LUSC	48.3797	123.688	627.567	564.126	2630.76	0.9128	339.571	339.498	1458.35	0.4564	363.304	56.2346	5.477	777.271	578.275	2637.15	229.119	586.49	1322.68	1640.8	991.328	4081.24	619.808	249.201	3.1949	282.519	851.666	328.161	419.9	74.8517	418.832	793.245	407.923	680.055	0.4564	612.15	0	0	1603.38	34.6874	24.1899	615.701	0	0.4564	643.857	1.8257	110.908
TCGA-34-8454-01A-11R-2326-07	Tumor	LUSC	43.3526	85.4666	1216.35	591.247	4201.07	18.1668	534.269	371.478	1958.6	45.417	742.7	203.196	33.4434	1611.07	417.837	1364.99	188.274	428.984	2182.08	2006.19	1251.45	11469.9	13785.3	138.315	429.81	454.17	882.329	160.198	342.279	14.4509	899.335	461.189	315.846	591.247	0.4129	730.413	0	0	1208.51	182.494	23.9472	1389.76	0	0	553.464	0.8258	85.4666
TCGA-34-8454-11A-01R-2326-07	Normal	LUSC	94.4614	42.8484	576.993	646.622	2014.85	0.9738	394.401	580.421	772.918	0	734.267	82.308	17.5289	783.445	618.868	2438.95	300.426	714.79	1032.74	1472.92	869.142	3871.45	122.702	332.562	2.4346	276.08	890.566	310.651	498.113	82.7754	544.015	626.659	426.605	1004.5	0	731.759	0	0	1297.63	54.0475	27.2672	684.114	0	0	710.34	0.9738	189.41
TCGA-39-5040-01A-21R-2125-07	Tumor	LUSC	234.327	10.5525	898.821	124.457	888.578	0.3104	837.678	695.04	749.845	0	1602.08	108.951	100.869	210.428	466.17	466.48	220.67	6723.46	1396.96	1277.47	1111.11	18390.1	2677.22	184.357	0.9311	693.048	3219.74	165.075	377.095	16.139	1284.31	226.567	408.759	338.61	0	868.876	0	0	2110.18	476.412	31.0366	174.426	0	0.3104	358.628	1.2415	165.425
TCGA-39-5040-11A-01R-2125-07	Normal	LUSC	73.7864	57.0874	591.068	305.243	1746.8	2.7184	352.233	809.219	696.412	1.5534	819.759	101.285	9.7087	679.223	873.398	3506.8	319.612	448.155	1441.55	1030.29	1111.84	2669.13	95.9223	260.971	7.3786	201.942	841.165	283.107	337.087	146.796	358.773	1218.64	416.229	698.252	1.165	491.324	0	0	981.359	50.4854	34.9515	580.971	0	0	466.633	2.3301	170.485
TCGA-43-3394-01A-01R-0980-07	Tumor	LUSC	99.3219	5.3481	1089.49	862.573	1479.9	1.91	529.08	1131.24	1208.06	4.5841	2357.87	1345.95	102.76	3450.67	480.947	708.242	234.935	1862.67	1952.82	1600.99	1191.1	5137.62	14480.4	158.915	11.4602	743.005	756.375	142.871	225.766	22.9204	858.294	1288.89	272.505	1018.81	0	471.156	0	0	850.731	365.199	16.0443	152.039	2.6741	112.692	306.168	0.382	98.9399
TCGA-43-3394-11A-01R-1758-07	Normal	LUSC	86.2964	119.377	691.49	695.326	2165.72	1.4383	360.368	750.947	1155.25	0.1598	623.757	162.389	15.6612	1189.93	893.967	2607.11	341.031	811.986	1343.67	1738.71	800.479	3681.98	1123.13	288.134	3.9952	300.12	1308.03	344.387	470.316	70.795	599.273	770.436	420.062	884.698	0.4794	725.875	0	0	1645.07	39.7922	14.8622	438.993	0	0	669.681	3.8354	126.249
TCGA-43-5670-01A-21R-2125-07	Tumor	LUSC	395.841	10.0394	926.497	466.834	4031.55	5.0197	637.505	446.35	706.705	53.4242	1646.99	303.808	150.233	704.195	406.597	860.882	159.555	997.49	897.813	2201.15	1818.93	8612.41	17457.5	201.147	68.1248	447.831	1045.18	145.213	710.29	70.9932	673.141	925.78	549.15	429.545	0.7171	870.534	0	0	451.775	138.401	58.0853	1413.41	0	0	552.478	0	224.453
TCGA-43-5670-11A-01R-2125-07	Normal	LUSC	144.648	61.4679	980.428	606.728	2088.07	0.9174	384.098	752.217	1541.68	0	825.312	139.202	26.6055	1492.66	575.229	3034.56	265.443	513.456	1728.75	1534.25	1087.16	3292.05	1200.92	322.324	16.5138	467.89	1033.94	240.673	676.453	225.994	528.336	673.089	630.636	790.826	0	890.578	0	0	1631.19	70.0306	21.4067	829.664	0	0	547.471	0.9174	222.936
TCGA-43-6143-01A-11R-1820-07	Tumor	LUSC	116.654	8.8879	669.037	190.201	1734.25	1.5554	723.475	631.279	659.482	13.1097	2462.86	1305.67	135.763	1034.77	375.736	821.909	215.309	1374.96	2370.85	1273.41	881.235	11443.8	22446.6	150.206	9.3323	387.735	1265.41	130.606	638.818	227.308	845.955	320.631	322.873	516.832	0	980.393	0	0.2222	1125.43	358.849	121.764	372.181	0	0	472.432	2.6664	359.293
TCGA-43-6143-11A-01R-1820-07	Normal	LUSC	94.5628	80.0923	449.257	517.572	2073.65	0.673	437.816	631.434	1514.51	0	534.061	87.8694	14.1339	1145.52	629.297	2739.63	198.212	728.908	1696.07	1748.57	1174.13	4406.42	162.204	214.701	9.7592	359.406	820.105	322.052	518.918	80.7654	450.937	731.936	439.828	884.381	0	728.682	0	0	1186.58	54.5166	21.5374	510.505	0	0	703.268	5.3844	144.368
TCGA-43-6647-01A-11R-1820-07	Tumor	LUSC	57.6617	54.6663	1030.8	390.153	3548.07	0	393.522	315.687	705.045	0.3744	1094.86	152.332	26.5843	2084.43	394.646	951.793	191.332	728.26	1136.76	1185.81	1206.03	8041.94	9152.11	228.026	3.3698	422.353	757.465	99.5975	298.793	14.2282	675.683	390.901	358.862	956.286	0	548.764	0	0	1987.46	53.543	58.0361	680.333	0	0	409.563	0.3744	87.9903
TCGA-43-6647-11A-01R-1820-07	Normal	LUSC	58.4102	170.098	620.028	495.632	2879.21	0.4888	432.822	619.703	1241.03	0	1152.97	112.553	12.9529	676.483	736.115	2258.69	256.858	507.607	1883.3	1635.24	1096.35	4087.49	223.132	301.094	2.1995	323.578	1002.26	199.915	637.869	116.087	384.503	574.571	546.536	776.196	1.9552	816.462	0	0	1785.06	30.5493	7.3318	763.732	0	0	615.873	0.7332	156.901
TCGA-43-6771-01A-11R-1820-07	Tumor	LUSC	22.2826	273.098	459.783	561.413	5330.16	0.5435	630.707	452.579	1814.88	7.337	6443.29	824.114	2.1739	229.62	601.902	1482.88	254.076	682.065	1022.55	1207.61	984.239	7282.61	29966.3	267.391	6.5217	513.587	984.783	146.467	294.293	47.5543	504.062	485.598	317.568	438.859	1.3587	480.875	0	0	962.228	37.2283	18.2065	1655.16	0	0	565.679	0.2717	66.8478
TCGA-43-6771-11A-01R-1820-07	Normal	LUSC	40.2897	120.869	1058.85	524.292	2623.3	1.3167	484.266	534.604	1374.44	0.2633	1137.27	124.419	11.8499	595.918	616.721	2584.86	199.605	378.67	1833.05	1566.56	1126.27	4358.66	90.3226	274.918	1.3167	211.455	831.863	157.472	442.66	161.949	403.02	652.798	521.614	693.614	0.5267	556.832	0	0	1473.6	22.6465	12.1132	1656.09	0	0	544.592	2.6333	140.619
TCGA-43-6773-01A-41R-1949-07	Tumor	LUSC	41.0846	35.6067	382.361	255.273	3571.08	0	652.972	433.114	2193.78	0	2983.56	1941.36	17.5294	778.417	615.722	2388.38	152.287	471.652	1502.99	1879.49	1426.46	6237.74	7738.7	193.372	0.5478	536.291	978.362	190.085	514.38	15.8861	489.953	628.321	309.433	1137.22	0	680.372	0	0	1015.06	117.228	82.1693	1147.08	0	0	544.443	1.6434	90.3862
TCGA-43-6773-11A-01R-1949-07	Normal	LUSC	60.0559	312.151	756.285	648.743	4717.18	0	363.128	549.693	2658.52	0.6983	558.792	99.8603	20.2514	1171.79	1425.28	7716.48	280.028	456.704	1872.21	1876.4	1021.65	3230.45	576.117	324.022	10.4749	439.944	868.017	537.011	701.117	104.05	456.536	1175.28	459.588	897.346	0	642.13	0	0	1724.16	52.3743	32.1229	679.469	0	0	1419.02	0	166.201
TCGA-43-7657-01A-31R-2125-07	Tumor	LUSC	108.501	1.3232	865.035	790.605	1739.66	2.9772	719.815	647.149	776.712	16.5399	1078.47	449.927	106.186	4711.88	153.821	284.816	143.566	1187.89	1778.7	1090.97	1038.37	4914.32	12963.6	170.361	10.5855	324.843	716.838	57.9722	309.626	19.8478	986.391	333.774	405.346	764.142	0	823.007	0	0	690.043	175.322	45.65	1490.24	0	0.3308	251.618	1.3232	136.288
TCGA-43-7657-11A-01R-2125-07	Normal	LUSC	50	86.9281	533.66	625.49	2292.16	0.6536	415.033	862.562	1143.14	0.6536	536.137	79.8464	20.5882	1033.01	689.216	2886.6	361.111	773.203	1839.54	1524.84	975.49	3975.82	619.935	305.556	4.902	402.288	991.83	255.882	535.948	66.9935	533.056	646.405	402.082	1065.03	0.3268	756.86	0	0	1536.27	58.4967	11.4379	638.235	0	0	734.199	2.2876	138.562
TCGA-43-7658-01A-11R-2125-07	Tumor	LUSC	61.8404	15.5945	2697.56	279.895	1999.06	0.2689	629.697	542.994	977.348	0.5377	329.437	104.946	38.4486	1121.73	419.171	1718.09	191.168	496.337	1626.4	1096.46	977.079	9001.81	812.529	168.851	4.8397	877.327	984.338	94.3739	381.529	55.3875	949.549	477.784	269.64	499.294	0	748.162	0.2689	0	2119.78	206.762	145.728	290.112	0	1.0755	515.781	4.0331	175.035
TCGA-43-7658-11A-01R-2125-07	Normal	LUSC	58.1604	120.895	657.082	395.36	1674.89	3.2674	448.946	892.197	1092.63	0.6535	716.762	105.362	26.793	801.503	750.858	2472.47	366.607	584.545	1280.18	1553.67	983.499	3797.75	687.469	339.487	14.3767	324.784	983.826	289.495	463.323	79.7255	516.121	644.993	517.242	884.496	3.2674	884.81	0	0	1164.19	69.5965	18.2977	418.559	0	0	666.398	1.6337	162.719
TCGA-51-4079-01A-01R-1100-07	Tumor	LUSC	28.5055	10.0371	255.345	387.032	3349.19	0	462.11	462.214	1542.91	1.2045	9763.83	5369.97	5.2193	2412.12	478.972	1126.97	177.055	904.547	1536.48	1100.87	1217.71	7143.63	11157.3	84.7134	37.7396	873.632	682.124	105.189	543.21	24.8921	903.744	452.474	269.935	678.109	0	438.94	0	0	995.684	61.8288	9.2342	739.938	0	0.4015	464.362	0	42.156
TCGA-51-4079-11A-01R-1758-07	Normal	LUSC	77.3527	39.6073	765.911	704.976	3684.5	1.0156	481.212	546.897	1286.65	1.3541	1091.98	135.271	14.0487	942.959	881.178	3294.01	245.261	952.099	2822.61	1963.44	1126.78	4978.84	196.005	396.412	3.5545	299.086	921.801	289.946	587.678	115.098	525.393	669.431	576.258	763.541	0.677	867.671	0	0	1463.95	62.7962	32.8368	576.845	0	0.677	891.73	1.6926	165.369
TCGA-51-4080-01A-01R-1100-07	Tumor	LUSC	54.3275	6.7027	1121.12	697.438	1714.49	1.0583	661.808	1288.54	903.459	2.4694	1747.78	997.421	170.391	3067.74	373.237	551.036	167.216	1121.47	1836.55	1167.34	1577.97	7537.41	14723.8	131.233	12.3472	624.766	856.893	183.444	367.24	6.35	1241.98	779.282	345.971	719.31	0	810.506	0	0	1158.52	186.619	26.811	98.7773	0	0.7056	396.284	0.3528	111.124
TCGA-51-4080-11A-01R-1758-07	Normal	LUSC	38.8668	279.668	671.339	561.582	3762.65	2.5911	509.414	670.684	1979.92	1.7274	810.157	128.459	11.4009	617.551	984.28	3624.81	280.359	490.586	1695.98	1878.04	1218.86	4738.64	328.9	409.052	4.664	375.367	840.387	420.453	696.666	115.909	489.625	753.671	466.578	984.626	0.8637	939.629	0	0	1490.59	65.8145	28.3296	695.975	0	0	881.62	3.6276	138.711
TCGA-51-4081-01A-01R-1100-07	Tumor	LUSC	73.6954	7.2417	1021.09	607.881	2026.41	0	622.79	938.786	590.415	1.7039	4951.37	3196.8	30.6709	3515.23	179.34	373.163	228.328	913.312	1508.78	812.354	640.256	6295.63	15631.5	199.787	2.5559	564.004	1018.96	39.6166	445.154	5.5378	992.728	384.239	185.849	1066.24	0	654.884	0	0	1448.78	264.963	93.7167	205.325	0	0	216.149	0.426	139.723
TCGA-51-4081-11A-01R-1758-07	Normal	LUSC	53.5526	106.504	658.677	409.968	3358.17	1.2034	522.69	569.605	1856.88	0.2006	608.448	100.113	26.0743	657.273	679.135	2833.27	225.643	489.997	1706.26	1623.23	1378.13	4656.87	362.834	330.943	5.8166	379.883	808.504	325.127	567.618	67.3921	457.538	902.973	546.624	935.065	0.4011	931.059	0	0	1383.14	66.9909	75.4149	901.77	0	0	554.284	3.8109	174.297
TCGA-56-7222-01A-11R-2045-07	Tumor	LUSC	34.6033	25.5156	1541.42	606.431	1738.2	0.6991	594.198	456.162	1132.47	0.3495	2151.39	319.864	50.3321	1137.71	297.099	948.27	205.872	856.693	1774.55	2487.59	1363.16	6449.14	10620.8	75.8476	16.0783	516.603	1462.08	129.675	284.516	34.2538	1180.55	585.46	512.454	854.946	0	341.262	0	9.4373	782.244	131.073	22.7193	2492.49	0.3495	14.3307	678.385	3.1458	59.4198
TCGA-56-7222-11A-01R-2045-07	Normal	LUSC	28.8194	123.264	491.667	399.306	1519.1	0.6944	311.111	1082.75	1280.9	0	329.167	83.3333	9.0278	1020.14	577.431	4068.06	403.819	796.181	1675	1246.53	1159.03	3579.51	58.6806	201.736	10.4167	245.486	1292.71	256.597	397.569	57.2917	428.931	774.306	491.868	1139.93	0.6944	534.906	0	0	1331.25	37.8472	13.5417	220.833	0	0	730.288	0	149.306
TCGA-56-7579-01A-11R-2045-07	Tumor	LUSC	28.9982	27.2408	758.348	691.125	1898.51	0	478.471	308.8	1310.63	0.8787	2948.23	1405.55	8.348	2568.1	223.199	214.411	290.861	4422.23	1475.83	683.216	883.128	4932.78	21322.5	86.5554	3.5149	181.898	1297.45	56.6784	331.722	8.348	617.917	218.805	288.893	760.105	0	317.482	0	0.4394	553.163	142.355	18.8928	1587.43	6.1511	5.2724	113.102	1.3181	52.7241
TCGA-56-7579-11A-01R-2045-07	Normal	LUSC	123.569	150.02	725.227	529.807	2040.27	0.7896	309.12	831.236	1332.93	0	1107.76	129.791	20.529	878.405	829.057	3492.69	363.206	682.195	1108.17	1317.81	1118.04	3480.06	645.48	308.33	13.028	363.995	1196.21	331.228	366.759	102.25	582.764	861.034	521.255	783.261	3.5531	596.494	0	0	1216.74	71.8516	18.9499	799.053	0.3948	0	700.051	1.1844	175.681
TCGA-56-7580-01A-11R-2045-07	Tumor	LUSC	21.7391	14.1114	1752.86	591.915	2706.71	19.0694	994.661	1045.67	641.495	75.5149	846.552	201.224	307.399	7291	209.382	457.284	202.517	1028.99	1747.9	1888.25	1663.23	12857.4	6470.25	111.365	28.9855	223.112	1474.07	64.836	266.209	9.1533	555.919	765.065	465.103	771.167	0	399.424	0	0	355.835	130.435	38.9016	286.804	0	0	263.966	0	79.7101
TCGA-56-7580-11A-01R-2045-07	Normal	LUSC	265.382	81.9125	653.818	429.577	2080.8	0.7413	368.792	912.394	1623.9	0	641.231	101.508	32.6168	840.252	855.448	3137.88	419.941	632.32	2600.44	1284.66	1071.53	3616.38	223.869	238.695	2.2239	383.247	1220.9	391.757	435.137	71.9051	595.76	891.772	438.28	1240.55	0.3706	578.603	0	0.3706	1411.05	124.537	31.8755	452.928	0	0	891.29	1.4826	161.972
TCGA-56-7582-01A-11R-2045-07	Tumor	LUSC	80.0723	11.3651	1364.72	800.723	3310.34	1.0332	568.772	794.803	1231.05	1.5498	4415.3	3057.21	34.6119	4000	316.673	475.785	259.331	1136.51	2008.01	905.076	623.014	7599.64	13707.3	117.784	3.6162	654.01	1694.95	80.0723	450.988	23.7634	787.529	471.652	162.934	1024.93	0	404.179	0	0	1175.26	196.823	14.4647	673.124	0	1.5498	278.812	1.5498	132.765
TCGA-56-7582-11A-01R-2045-07	Normal	LUSC	73.5725	61.2549	956.775	819.951	1986.12	0	308.938	829.076	1021.69	0	901.08	87.5546	33.6236	1076.95	551.96	2619.98	337.235	774.009	1984.79	1169.84	1199.13	3749.53	388.17	356.211	13.3163	378.848	1124.56	305.609	450.756	66.9143	652.645	742.716	422.786	760.693	0	584.182	0	0	1348.61	102.203	14.9808	857.236	0	0	880.043	1.9974	200.743
TCGA-56-7730-01A-11R-2125-07	Tumor	LUSC	160.263	5.3168	675.739	1013.48	2822.2	0	787.392	486.96	1054.1	1.0127	4283.27	3640.66	145.072	1390.72	680.043	349.389	161.529	1049.69	1097.28	1922.4	1566.93	7925.31	10445	292.93	18.4822	532.439	643.838	115.197	764.352	6.0763	1090.32	803.089	461.5	627.381	0	618.465	0	0	968.416	500.285	24.8117	262.801	1.2659	0	426.723	0.2532	185.075
TCGA-56-7730-11A-01R-2125-07	Normal	LUSC	46.0941	51.9165	1109.17	450.267	2673.46	0.4852	551.674	877.812	815.624	0.4852	1388.19	185.347	36.3901	927.22	612.324	1892.29	242.601	546.337	1229.5	1579.33	1308.59	4560.41	1269.29	302.28	11.6448	357.108	761.766	171.276	526.929	165.454	465.429	488.113	649.486	855.41	0	906.24	0	0	894.226	39.3013	19.4081	1922.37	0	0	422.887	3.8816	142.649
TCGA-56-7731-01A-11R-2125-07	Tumor	LUSC	48.062	44.9612	1645.74	403.488	2734.88	3.1008	620.93	573.477	653.287	1.5504	743.833	89.9225	77.1318	2127.13	300.775	1229.07	153.876	594.186	917.442	1370.93	1041.09	6578.29	8561.24	141.861	30.6202	348.062	952.326	105.814	535.659	20.155	591.95	457.364	321.512	721.318	0.3876	503.519	0	0	868.605	94.186	16.2791	1311.24	0.7752	0.7752	428.915	4.6512	66.6667
TCGA-56-7731-11A-01R-2125-07	Normal	LUSC	77.4249	222.008	577.906	568.068	4192.92	4.7054	494.92	448.602	767.832	0.4278	2190.76	226.406	8.1275	438.884	734.039	3011.01	180.943	413.646	952.625	1472.78	1336.33	4561.22	456.422	263.074	6.4164	249.813	787.509	146.294	604	110.79	324.042	566.356	439.555	697.679	0	579.818	0	0	1253.77	11.1218	13.2606	1761.1	0	0	517.699	1.711	67.1586
TCGA-56-7823-01B-11R-2247-07	Tumor	LUSC	25.7331	14.3627	1572.11	637.941	2108.92	0	886.894	403.549	1122.08	0	2924.57	1673.93	20.3471	2159.19	264.512	194.494	141.233	1114.3	1417.71	1797.73	1444.05	6411.13	16841.4	129.862	3.5907	566.128	931.179	21.167	770.796	6.5829	877.582	506.284	338.366	655.895	0	361.233	0	0	932.974	302.813	9.5751	767.205	0.5984	0.5984	257.971	2.3938	54.4584
TCGA-56-7823-11A-01R-2247-07	Normal	LUSC	80.5533	103.743	727.421	650.529	2328.72	1.6273	365.745	653.356	1292.92	0.4068	766.286	102.498	19.9349	708.299	563.873	2865.74	299.43	674.125	1386.09	1265.66	1064.28	3570.79	399.105	289.666	4.882	326.688	987.795	209.52	383.238	63.8731	640.203	759.154	416.192	789.26	0	697.49	0	0	1462.16	64.2799	18.3076	999.186	0	0	839.959	4.0683	161.107
TCGA-56-8082-01A-11R-2247-07	Tumor	LUSC	236.048	16.9492	1439.02	632.079	1857.38	37.2055	703.596	409.256	1781.73	94.2538	2022.34	545.167	58.7019	2281.52	224.473	902.439	143.448	1402.23	978.504	1973.96	937.577	4175.69	13333.2	181.067	366.68	798.677	1670.94	76.8913	349.318	21.9099	707.482	792.063	374.783	447.292	0	538.698	0.4134	0	998.346	412.154	7.4411	148.822	1.2402	0	525.3	0.8268	68.6234
TCGA-56-8082-11A-01R-2247-07	Normal	LUSC	142.533	259.195	880.091	519.366	3922.09	0.4881	361.213	479.066	612.11	0	2163.76	202.572	17.0844	617.479	797.597	3772.72	177.19	355.844	2016.45	1304.76	942.083	3816.66	828.349	349.01	2.9288	249.92	1023.11	142.533	370.976	116.662	409.274	637.004	533.487	610.645	0.9763	658.54	0	0	1236.91	30.7519	15.1319	1860.25	0	0	654.186	4.3931	123.496
TCGA-56-8083-01A-11R-2247-07	Tumor	LUSC	72.2022	6.1888	420.32	404.332	1602.89	14.9562	1047.96	581.913	546.158	100.052	333.646	55.8638	401.238	664.776	264.569	226.921	314.079	462.61	1291.39	1440.95	1681.79	20074.3	3600.83	268.695	24.2393	1110.37	1486.85	105.209	455.905	145.952	1053.6	529.139	554.786	4791.65	0.5157	566.333	0	14.4404	1830.32	506.962	224.342	811.243	0	19.5977	476.978	4.1258	143.889
TCGA-56-8083-11A-01R-2247-07	Normal	LUSC	125.255	95.9808	717.457	536.533	2397.6	0	416.557	647.477	805.279	0	1226.01	161.171	9.1182	467.426	625.315	2347.21	382.963	583.083	1197.36	1418.12	899.82	3685.66	212.597	432.873	1.4397	295.621	972.285	294.661	633.473	36.9526	479.069	592.202	448.859	1032.75	0	900.717	0	0	1235.75	68.1464	19.1962	344.571	0	0	608.514	1.9196	150.69
TCGA-56-8201-01A-11R-2247-07	Tumor	LUSC	56.6212	123.826	322.794	535.521	6273.32	16.4043	565.154	575.923	908.21	220.135	1277.95	93.2398	13.2293	508.533	502.183	1745.2	185.21	1011.77	791.639	1585.39	1115.49	8224.37	6781.85	181.506	2.1167	377.299	1006.48	163.514	325.969	51.3295	663.125	731.314	314.613	503.77	0	597.524	0	0	1290.12	53.9754	43.392	1440.93	0	0	352.459	0	89.4298
TCGA-56-8201-11A-01R-2247-07	Normal	LUSC	99.9435	143.422	568.041	411.067	2248.45	1.694	400.903	431.333	1090.91	0	835.596	92.1796	18.0689	546.584	651.045	3282.89	287.973	673.066	1649.92	1461.89	910.22	4069.45	195.37	316.205	8.4698	209.486	994.918	302.089	492.377	93.1677	417.95	649.915	492.439	924.337	0	803.213	0	0	1217.39	61.5471	57.5946	321.852	0	0	659.176	3.9526	142.857
TCGA-56-8309-01A-11R-2296-07	Tumor	LUSC	32.9623	112.157	563.356	725.171	3387.41	12.8425	534.247	470.411	2155.43	41.524	966.592	372.86	25.6849	3109.16	811.216	3627.14	196.062	1145.55	1244.86	1411.82	890.411	5556.93	7415.24	228.596	8.9897	922.089	822.774	259.846	756.849	22.6884	844.705	609.589	276.837	719.178	0	655.377	0	0	932.791	107.449	53.0822	2916.52	0	0	752.718	0	116.01
TCGA-56-8309-11A-01R-2296-07	Normal	LUSC	85.7481	138.38	635.718	448.847	2519.22	0.5914	422.235	673.974	1390.89	0.5914	1012.14	185.689	23.0633	1062.09	769.959	4135.42	296.866	443.524	796.57	1462.45	989.355	3306.33	1367.24	366.647	14.1928	405.086	850.976	325.547	448.255	115.316	589.497	727.38	527.209	654.051	1.1827	937.014	0	0	1115.32	63.2762	23.0633	431.697	0	0	694.636	3.5482	147.841
TCGA-56-8623-01A-11R-A28V-07	Tumor	LUSC	83.0957	91.5682	476.416	351.935	1983.87	1.9552	538.33	576.28	1809.53	0	688.46	117.879	63.5438	827.699	904.929	3971.98	290.02	538.982	1875.03	1670.71	1122.28	3690.75	1126.84	420.041	10.4277	358.452	901.996	350.631	422.322	124.806	472.228	879.185	538.291	804.236	0.6517	1007.1	0	0	1141.51	116.334	42.3625	658.9	0	0.3259	675.506	3.9104	169.124
TCGA-56-8623-11A-01R-A28V-07	Normal	LUSC	90	108.5	480.5	379	1932.5	1.5	509	582.02	1588.63	0.5	754.68	98.215	47	865.5	917	3908.5	316.5	602.5	2013.5	1619.5	1123.5	3483	671	428	13	319	921.5	336	441.5	122	455.255	776.5	525.015	833	1	984.095	0	0	1283	116.5	41.5	635.5	0	0	727.125	0.5	192.5
TCGA-58-8386-01A-11R-2296-07	Tumor	LUSC	83.1712	87.2683	775.172	496.978	1604.83	0.8194	529.346	353.908	1449.96	1.2291	646.301	65.6765	69.241	1933.83	349.892	1305.34	227.389	585.066	1631.47	868.176	911.605	4022.12	8730.1	325.72	1.2291	515.825	1109.09	106.525	729.694	62.6856	694.586	420.772	258.748	912.015	0	683.872	0	0.4097	1436.85	117.996	65.5536	868.995	0	0	363.45	1.6388	86.8585
TCGA-58-8386-11A-01R-2296-07	Normal	LUSC	67.7242	139.109	485.052	428.92	1690.05	1.8304	428.92	648.578	991.458	0	493.594	89.28	25.6254	1028.07	837.096	4017.08	403.295	602.807	1543.62	1394.14	1167.18	3103.72	272.727	276.998	13.4228	357.535	820.012	329.469	454.546	158.633	531.745	996.949	386.04	948.749	0.6101	727.663	0	0	1189.75	67.1141	56.1318	452.715	0	0	707.572	3.6608	164.735
TCGA-60-2709-01A-21R-1820-07	Tumor	LUSC	53.5481	35.9537	712.19	632.25	3249.99	0.765	718.692	546.409	1324.55	0	2550.71	2003.54	34.0413	1093.15	465.486	1738.78	217.252	1235.05	854.857	1801.13	1124.13	9673.08	5903.68	208.838	2.6774	572.965	1015.12	209.22	400.846	22.5667	652.862	550.398	329.852	999.819	0	659.311	0	0	1095.44	161.027	55.078	569.522	0	0	374.183	1.1475	146.492
TCGA-60-2709-11A-01R-1820-07	Normal	LUSC	43.814	247.754	608.353	504.964	2327.19	1.576	356.501	664.454	867.455	0	1638.35	223.483	7.565	1016.23	643.026	2791.17	176.517	356.816	1523.72	1377.15	1066.67	3129.71	392.12	249.961	7.2498	214.027	856.422	237.983	335.697	202.049	406.689	720.252	523.767	697.557	0.3152	578.493	0	0	1189.6	36.5642	13.2388	655.004	0	0	386.742	1.576	111.584
TCGA-77-7138-01A-41R-2045-07	Tumor	LUSC	94.3334	138.552	234.196	275.139	4494.6	0.9826	496.888	354.35	1189.32	8.1887	3546.93	335.745	17.0324	214.543	563.053	865.378	506.06	688.831	1956.11	2006.88	1380.28	7796.59	16248	92.3682	7.5336	566.001	886.341	231.576	315.1	17.0324	926.787	687.52	588.919	466.426	0.6551	763.767	0	0	1205.7	131.019	23.2558	1830.33	0	0	516.181	0.3275	171.307
TCGA-77-7138-11A-01R-2045-07	Normal	LUSC	75.3443	123.323	715.06	446.379	1882.54	0	399.111	984.505	1134.19	0	569.329	67.0884	13.8605	1131.59	805.331	2414.22	313.105	746.335	2135.23	1502.27	1109.91	4065.39	191.559	273.656	3.9094	346.513	1192.36	324.833	533.452	159.573	493.05	760.906	466.555	830.564	0.3554	667.145	0	0	1308.57	83.163	13.8605	498.267	0	0	697.45	4.6202	226.033
TCGA-77-7142-01A-11R-2045-07	Tumor	LUSC	166.436	11.0711	192.269	780.515	1321.52	2.5833	351.693	670.058	753.811	4.7975	558.376	137.271	53.1414	2538.98	388.966	1579.85	262.017	1656.24	2197.25	1830.43	1917.89	4463.14	5953.32	92.9975	31.7372	448.381	1548.85	145.77	883.107	61.9983	749.571	782.729	322.34	1665.47	0	516.158	0	0	1179.81	328.444	31.3682	167.543	0.369	0	649.252	0.369	163.115
TCGA-77-7142-11A-01R-2045-07	Normal	LUSC	201.024	108.888	639.367	627.269	1597.02	0.4653	251.28	1118.86	1137.74	0	541.833	79.0693	10.7027	886.459	750.116	2724.06	518.381	987.901	2137.74	1189.86	1020.94	3224.29	209.865	201.489	0.9307	327.129	1475.57	322.476	419.265	69.3346	557.022	693.811	449.386	1118.66	0.4653	414.867	0	0	1475.1	52.5826	13.0293	366.217	0	0	845.086	1.396	172.638
TCGA-77-7335-01A-11R-2045-07	Tumor	LUSC	59.293	28.0176	858.12	521.909	3444.86	1.9547	358.365	974.139	1383.94	0	965.076	128.36	5.2126	2341.1	998.86	2138.46	289.95	1071.18	733.018	1755.33	1018.41	3255.25	19504.2	159.635	5.2126	630.07	1449.1	176.576	506.271	39.7459	483.668	733.018	241.082	680.893	0	351.575	0	0	480.86	108.812	39.0943	698.485	0	0.6516	457.377	0	66.4603
TCGA-77-7335-11A-01R-2045-07	Normal	LUSC	51.0204	65.4262	555.822	424.97	1686.07	3.0012	162.065	1348.12	1063.63	0	657.263	59.4598	1.2005	1174.67	1178.87	4399.16	617.047	651.861	865.546	978.992	1024.01	2595.44	202.881	160.264	1.2005	415.966	867.947	441.086	331.332	69.0276	564.91	733.493	300.606	1141.66	0.6002	296.429	0	0	1166.87	34.8139	5.4022	245.498	0	0	756.399	4.2017	93.0372
TCGA-77-7337-01A-21R-2045-07	Tumor	LUSC	53.5151	12.6118	1560.8	587.985	1364.12	1.3634	330.976	461.764	620.124	0.6817	1576.7	236.452	3.4086	2368.64	206.562	559.352	276.097	708.99	1444.23	1777.25	636.387	10087.8	19866.4	77.7162	6.1355	798.296	846.698	105.326	260.418	10.5667	1234.57	275.756	711.386	765.232	0	232.689	0	0	1580.23	65.4452	19.0882	1034.51	0	8.5215	274.12	1.7043	37.1538
TCGA-77-7337-11A-01R-2045-07	Normal	LUSC	75.7904	103.508	848.419	605.457	1914.25	0.8662	251.191	933.058	1126.89	0.4331	812.326	92.4556	6.0632	750.541	707.233	3240.36	451.278	751.841	940.234	1220.44	989.606	3354.7	173.668	232.135	5.6301	346.037	1235.6	338.242	433.954	87.4838	568.519	737.982	392.191	1016.89	0.4331	420.875	0	0	1322.65	36.8125	16.4573	620.615	0	0	770.095	4.3309	137.722
TCGA-77-7338-01A-11R-2045-07	Tumor	LUSC	100.072	21.5983	537.797	443.844	2680.35	0	663.067	650.396	690.065	0.36	2127.06	828.762	15.1188	2347.01	314.615	624.91	268.899	651.548	1479.48	871.49	1090.71	6769.62	12293.7	138.589	2.1598	641.469	1134.63	87.113	484.161	16.1987	876.289	245.86	261.512	769.978	0	451.685	0	0	1058.68	96.1123	32.7574	1125.63	0	0	335.155	1.0799	74.874
TCGA-77-7338-11A-01R-2045-07	Normal	LUSC	45.3215	27.9483	791.615	736.097	2213.96	0	285.903	884.498	598.002	0	634.879	83.5993	4.5321	847.89	856.199	2089.32	469.455	885.28	1191.96	1388.35	1024.64	3409.69	189.973	252.667	1.133	387.877	1231.99	355.774	466.811	61.5617	550.037	601.643	379.292	995.185	1.5107	408.071	0	0	1283.73	43.4331	6.7982	917.005	0	0	710.883	0.3777	84.2225
TCGA-77-8007-01A-11R-2187-07	Tumor	LUSC	13.8741	34.1515	417.657	268.143	2278.55	2.1345	513.074	410.72	1109.23	1.6009	712.132	105.128	3.2017	1690.23	539.755	1005.87	201.974	569.637	2355.66	1371.93	1665.96	7305.23	655.55	191.569	13.6073	349.253	971.451	433.031	249.2	79.7759	814.485	540.021	459.184	742.529	0	691.193	0	0	1623	57.8975	95.7844	1694.24	0	0	490.283	0.2668	115.528
TCGA-77-8007-11A-01R-2187-07	Normal	LUSC	41.4434	63.9514	494.82	361.915	2318.33	0.3573	362.272	649.014	1087.89	0.3573	1122.06	284.402	16.7917	963.201	751.697	3779.92	276.885	625.223	1605.22	1400.86	1238.66	3287.96	197.571	232.94	6.4309	345.481	816.006	366.56	378.349	85.0304	569.214	939.979	271.079	716.684	0	600.286	0	0	1066.81	47.1597	26.0807	929.26	0	0	697.099	7.8599	133.976
TCGA-77-8008-01A-21R-2187-07	Tumor	LUSC	38.7353	69.856	529.052	392.65	5389.84	0	757.822	700.742	884.41	0.6621	1515.81	205.264	92.0377	588.975	382.056	1397.78	210.561	371.793	1138.55	1198.48	1462.01	7155.44	10647.6	289.356	1.9864	375.103	958.12	126.138	297.633	21.1885	590.147	710.809	395.239	571.76	0	695.193	0	0	1120.68	76.1463	163.218	1180.93	3.3107	0	473.405	1.6554	135.408
TCGA-77-8008-11A-01R-2187-07	Normal	LUSC	83.5544	93.5013	995.358	517.241	2928.38	0	445.955	657.871	1220.16	0.3316	674.287	96.1538	23.8727	607.427	718.17	4215.19	221.154	461.538	1620.69	1617.71	1336.54	4914.79	181.366	281.83	7.9576	407.493	996.021	202.918	540.451	103.448	511.041	756.631	422.871	556.034	0.3316	712.759	0	0	1324.27	39.1247	20.8886	1742.37	0	0	715.053	4.9735	149.536
TCGA-85-7710-01A-11R-2125-07	Tumor	LUSC	114.996	7.1873	3582	242.314	3566.25	0	1035.99	709.061	1118.25	2.738	1180.24	1096.07	289.544	1991.9	614.34	2006.62	276.881	795.733	3110.72	1820.77	1716.39	7703.04	15895.5	219.383	9.9253	680.737	716.331	149.221	487.023	7.1873	631.401	509.954	384.645	716.331	0	538.418	0	0	1920.03	97.8837	84.8782	1366.26	0	0	610.411	0.3423	113.285
TCGA-85-7710-11A-01R-2125-07	Normal	LUSC	54.334	103.83	421.647	371.406	1866.34	0.3722	496.821	967.559	2103.02	0	579.1	66.708	22.3291	832.129	922.562	5098.46	396.713	665.034	2511.65	1635.98	1254.15	3899.4	158.908	248.597	9.6759	422.763	1240.38	433.928	546.69	113.506	547.11	1216.56	489.092	1272.76	1.1165	758.328	0.3722	0	1725.66	57.6834	24.9341	439.138	0	0	711.21	1.8608	358.009
TCGA-90-6837-01A-11R-1949-07	Tumor	LUSC	50.2529	31.5638	432.756	776.635	1979.38	0.4153	703.956	398.559	709.467	0.8306	1414.9	178.207	106.735	410.329	275.768	584.345	139.13	1358.9	747.563	1468.55	1230.16	5865.88	18234.3	176.923	2.0766	398.285	832.287	121.271	488.408	8.7216	291.508	482.178	458.597	627.123	0	576.28	0	0	625.877	256.248	44.0232	1051.99	0	0	262.478	0.8306	84.3085
TCGA-90-6837-11A-01R-1949-07	Normal	LUSC	74.3735	91.1296	827.515	1212.91	2532.81	0	298.376	479.759	1202.25	0.294	888.978	122.346	4.4095	759.315	712.28	1941.94	272.213	915.705	1924.3	1588.89	912.471	4031.16	79.6649	310.135	3.2336	364.224	825.457	278.092	522.966	38.5096	537.412	630.558	342.109	813.993	0.294	673.774	0	0	1867.86	41.7432	9.9949	838.98	0	0	700.419	1.1759	158.448
TCGA-90-7767-01A-11R-2125-07	Tumor	LUSC	113.144	10.7437	342.79	632.533	2992.11	5.7076	639.248	550.257	1396.34	23.166	2283.03	1408.86	6.379	1250.29	724.861	1984.89	222.26	1199.6	1773.38	937.72	766.493	8980.69	5142.19	215.545	0.3357	479.436	920.598	201.779	256.841	18.1299	2393.37	1059.59	224.704	655.028	0	519.809	0	3.3574	3978.85	80.5775	77.8916	1970.45	0	0	619.204	0.3357	79.2345
TCGA-90-7767-11A-01R-2125-07	Normal	LUSC	94.9427	55.8328	869.589	508.429	2212.54	0.5394	365.206	608.92	1386.57	0	942.816	93.2704	21.8476	825.624	667.026	2720.16	213.082	493.055	1293.86	1405.53	1013.89	3898.04	507.35	323.129	7.5523	303.978	1002.29	286.177	466.891	57.4511	516.844	727.175	527.792	688.604	0	754.808	0	0	1529.87	67.4309	26.1632	1136.88	0	0	656.31	2.1578	164.531
TCGA-92-7340-01A-21R-2045-07	Tumor	LUSC	119.227	21.8403	764.769	684.569	3221.27	0.7161	401.002	598.654	852.846	0	2294.35	270.054	3.9384	893.663	309.345	1139.28	262.8	2037.95	733.978	900.823	971.357	5630.15	6071.61	110.634	22.1984	320.802	1052.27	91.2997	461.869	62.6566	590.866	393.484	244.031	850.698	0	444.776	0	0.7161	671.679	177.945	23.6305	1104.55	0	0	319.18	0.7161	103.473
TCGA-92-7340-11A-01R-2045-07	Normal	LUSC	141.715	207.19	942.671	763.286	2124.22	0.8969	264.295	816.814	945.96	0.299	580.94	76.8488	18.2375	1037.15	574.034	3361.39	525.301	605.725	1649.75	1178.56	806.637	2772.4	404.813	262.202	5.0826	322.595	1405.79	274.236	463.413	165.035	526.581	757.605	496.354	1095.45	0.8969	484.948	0	0	1934.37	43.0525	10.1652	293.296	0	0	781.054	1.1959	174.004
TCGA-A3-3358-01A-01R-1541-07	Tumor	KIRC	416.031	32.4427	1050.57	424.618	2474.55	167.621	284.351	859.017	1513.75	347.328	267.812	136.24	20.0382	936.069	625.636	3317.11	492.048	339.695	765.903	1053.44	1155.85	2887.09	17.1756	159.669	4.771	304.707	833.97	290.057	483.142	69.9746	328.613	1565.2	382.36	1160.62	0	816.784	0.3181	0	1595.1	43.8931	20.3562	565.84	0	0	798.651	2.5445	310.751
TCGA-A3-3358-11A-01R-1541-07	Normal	KIRC	338.76	13.6555	309.349	405.462	825.63	215.336	215.861	1190.71	884.139	221.639	197.138	163.629	8.9286	4132.35	310.399	518.908	452.206	367.122	745.798	1356.09	783.088	2484.24	90.8613	160.714	1.5756	259.979	1086.13	184.349	389.181	14.7059	431.124	694.853	347.406	850.84	8.9286	742.768	0	0	2005.78	88.7605	6.3025	599.265	0	0	392.91	69.3277	178.571
TCGA-A3-3387-01A-01R-1541-07	Tumor	KIRC	143.229	71.6146	1110.03	414.388	3370.12	108.724	326.823	982.109	1516.93	182.292	400.524	145.485	3.5807	1478.52	629.557	2569.98	500.325	460.938	1319.99	1340.49	1117.19	2775.72	14.3229	206.706	2.2786	468.425	1009.77	237.145	663.737	49.4792	406.908	1688.8	420.713	1076.17	0	984.531	0	0	1989.91	59.8958	48.5026	658.854	0	0	834.564	1.9531	358.073
TCGA-A3-3387-11A-01R-1541-07	Normal	KIRC	347.472	12.4611	483.705	419.363	717.469	271.747	241.074	1223.98	1238.77	312.964	211.838	185.329	4.3134	2168.7	352.265	360.891	441.888	398.754	847.352	1275.82	820.034	2505.15	17.2538	206.566	4.3134	247.304	1194.82	107.932	578.001	15.816	437.747	777.858	365.042	866.044	2.3964	767.247	0	0	2489.82	40.2588	1.4378	887.611	0	0	323.59	93.9372	136.113
TCGA-B0-4700-01A-02R-1541-07	Tumor	KIRC	48.8564	29.697	615.974	345.348	5340.68	21.5543	488.085	545.817	1757.56	179.14	511.896	284.852	5.7478	615.016	1152.44	2461.02	296.97	581.487	560.412	1605.56	1162.97	3910.43	34.0079	230.392	17.7224	332.415	681.116	174.944	540.774	61.789	421.281	1255.42	379.476	776.434	0	734.485	0	0	804.694	63.226	48.8564	1783.74	0	0	629.065	1.9159	188.241
TCGA-B0-4700-11A-01R-1541-07	Normal	KIRC	587.236	3.5129	666.276	554.45	1006.44	135.246	261.124	732.746	1012.88	122.951	196.721	144.707	21.0773	3792.15	314.403	611.241	463.7	501.756	824.356	1848.36	883.49	2565.57	25.7611	170.375	0	295.667	1536.3	142.857	438.525	9.3677	483.179	838.993	474.52	898.126	2.9274	1033.81	0	0	2272.25	111.827	11.1241	459.016	0	0	373.999	146.37	224.824
TCGA-B0-4712-01A-01R-1503-07	Tumor	KIRC	75.7376	277.851	548.217	365.918	2605.46	23.7781	479.524	679.929	1256.27	122.853	571.083	136.063	0	434.61	1156.76	1806.25	485.249	496.697	704.095	1054.6	1267.72	4685.6	22.8974	169.969	1.7613	376.926	649.934	228.838	401.145	185.821	337.406	876.266	278.437	1060.77	0	631.405	0	0	996.037	43.5931	13.6504	1291.5	0	0	575.773	1.7613	131.66
TCGA-B0-4712-11A-02R-1503-07	Normal	KIRC	339.104	4.9464	1989.83	487.222	1439.96	2.4732	381.423	729.978	222.039	1.9236	404.507	93.8252	12.366	5541.63	642.759	1411.93	372.08	619.126	1200.88	1802.69	1136.03	3836.49	454.795	95.3559	2.1984	566.914	1257.21	239.351	533.114	14.2896	546.952	939.819	543.133	1022.26	0	881.366	0	0	1461.12	139.324	12.0912	481.176	0	0	561.673	4.9464	140.148
TCGA-B0-5402-01A-01R-1503-07	Tumor	KIRC	206.125	29.7409	763.84	489.105	2188.46	104.535	227.621	1341.07	783.274	217.609	351.885	204.499	6.1837	621.319	702.002	1801.24	730.565	479.093	1421.38	907.833	987.927	2739.69	11.1896	166.078	2.3557	315.666	872.203	217.364	598.645	11.7786	316.802	1098.65	427.945	1727.03	0.2945	914.994	0	0	2060.66	37.3969	20.0236	671.084	0	0.2945	1016	1.4723	302.415
TCGA-B0-5402-11A-01R-1503-07	Normal	KIRC	363.519	9.9903	887.528	601.031	1223.65	59.2975	316.146	761.776	724.46	86.0458	224.083	84.9404	9.6681	2461.81	394.457	1010.63	432.485	442.475	638.092	1411.54	886.561	2776.35	52.2075	195.295	2.5782	475.346	1165	182.082	579.761	16.758	544.715	781.502	366.597	974.218	0	764.389	0.3223	0	2025.14	74.4441	8.0567	787.625	0	0	557.564	118.595	124.073
TCGA-B0-5690-01A-11R-1541-07	Tumor	KIRC	103.587	69.3269	1405.48	594.518	3062.47	131.399	326.481	949.323	470.778	219.266	518.339	104.401	0.8061	1451.83	581.62	1610.24	401.048	902.459	1070.54	1205.97	1004.84	3427.25	5.6429	320.838	2.0153	404.675	877.872	192.664	638.855	12.495	503.696	821.04	353.285	699.718	0	582.104	0.4031	0	1232.57	24.5869	21.3624	1178.56	0	0	781.395	3.2245	166.062
TCGA-B0-5690-11A-01R-1541-07	Normal	KIRC	560.744	2.0679	422.885	504.911	798.553	125.108	225.745	660.862	485.955	117.525	169.661	123.45	4.1358	7260.04	325.349	405.652	428.055	601.068	946.407	1756.33	715.147	2969.84	59.6243	140.617	0.6893	387.731	1457.18	164.398	441.496	11.3734	529.819	510.081	445.159	1032.91	2.7572	857.98	0	0	2286.4	108.909	3.7911	512.494	0	0	464.939	113.734	156.815
TCGA-B0-5691-01A-11R-1541-07	Tumor	KIRC	475.798	30.253	878.988	671.067	2365.79	52.2552	290.429	1152.25	1070.96	41.2541	260.726	64.582	4.4004	1628.71	552.255	1899.89	625.963	539.054	1043.6	1294.28	889.989	3281.08	47.8548	217.822	0	387.239	1223.32	206.216	529.703	15.9516	435.902	759.626	413.427	1110.01	0	774.731	0	0	2182.07	55.5556	10.451	573.157	0	0	510.275	7.7008	270.627
TCGA-B0-5691-11A-01R-1541-07	Normal	KIRC	532.903	16.1575	695.358	661.575	1104	175.088	247.65	968.202	873.972	113.984	215.335	94.5946	4.9941	3647.18	383.96	1118.68	530.259	571.974	948.884	1609.58	899.236	2441.83	38.7779	139.835	0.8813	465.041	1684.49	195.635	489.718	18.5076	583.901	881.61	417.479	1153.94	4.4066	757.006	0	0	2746.47	74.9119	6.7568	616.628	0	0	482.033	44.6533	166.569
TCGA-B0-5694-01A-11R-1541-07	Tumor	KIRC	50.4933	35.9837	1908.3	407.429	2331.4	102.728	248.984	798.619	557.394	298.317	317.469	241.062	3.4823	867.092	498.549	1142.19	387.696	533.952	836.332	1055.72	767.847	3405.69	11.0273	195.009	4.0627	233.314	777.713	188.044	440.511	26.1172	328.839	806.152	448.009	1085.32	0	574.51	0	0	1040.63	51.6541	9.8665	472.432	0	0	778.659	1.7411	170.633
TCGA-B0-5694-11A-01R-1541-07	Normal	KIRC	492.963	20.5401	941.042	592.24	1319.51	82.5409	303.918	764.751	689.388	95.8539	331.685	161.871	7.9878	3508.18	468.619	1072.65	424.496	508.558	676.683	1491.44	949.03	2998.1	95.8539	182.959	1.5215	441.993	1395.97	209.749	553.823	18.2579	497.877	907.569	430.498	1015.6	0.3804	764.165	0.3804	0	1956.26	83.682	8.7486	567.896	0	0	516.843	39.9391	147.204
TCGA-B0-5696-01A-11R-1541-07	Tumor	KIRC	23.8689	13.5376	1153.54	464.553	2037.76	144.638	312.789	610.317	899.537	296.046	477.022	220.338	1.0688	1422.52	548.985	1193.09	624.866	445.671	464.553	1208.05	921.981	3981.47	5.3438	261.489	1.425	239.401	612.041	127.894	359.102	47.0253	432.615	1640.54	500.898	964.019	0	1167.12	0.3563	0	1058.43	35.6252	4.9875	1519.77	0	0	666.505	3.5625	138.226
TCGA-B0-5696-11A-01R-1541-07	Normal	KIRC	492.088	3.6753	511.281	456.968	858.397	227.055	259.724	562.638	823.379	213.578	180.909	125.815	4.9005	5080.96	267.892	465.135	416.947	544.359	978.05	1693.11	758.755	3149.36	41.2455	149.056	4.4921	378.152	1461.56	121.695	470.036	7.7591	502.832	593.364	422.542	973.966	2.8586	845.938	0	0	2490.25	87.3915	5.7172	618.683	0	0	468.884	88.6166	149.464
TCGA-B0-5697-01A-11R-1541-07	Tumor	KIRC	288.089	41.2011	1015.34	337.913	2407.87	103.162	350.689	668.88	1546.8	183.968	248.804	119.691	3.1939	1309.17	676.465	2682.86	324.818	527.311	763.339	2085.29	915.687	2706.82	491.539	140.531	8.9429	347.175	778.669	245.482	649.956	65.4747	472.455	1315.24	438.396	1122.33	0.3194	1005.33	0	0	1562.45	59.7257	9.5817	1028.11	0	0.3194	595.842	1.2776	140.212
TCGA-B0-5697-11A-01R-1541-07	Normal	KIRC	741.772	2.0253	494.177	447.595	817.215	145.316	264.304	589.003	680	115.949	175.696	154.876	9.1139	4480.51	262.785	354.937	350.886	524.051	825.317	1896.2	803.038	3290.13	23.2911	161.013	0.5063	358.987	1456.71	136.37	455.696	5.0633	438.111	613.165	509.084	1066.33	1.0127	967.853	0	0	2158.48	70.8861	4.0506	412.658	0	0	380.162	259.747	130.633
TCGA-B0-5699-01A-11R-1541-07	Tumor	KIRC	59.115	29.7345	858.053	392.92	2668.67	273.982	280.354	1030.12	1913.83	364.602	378.273	192.86	2.8319	1266.9	886.726	643.894	541.593	358.23	838.23	1223.72	1046.73	2896.99	17.6991	146.903	0	374.159	1005.66	187.965	1350.8	53.4513	298.828	1628.67	395.016	1232.21	0.708	755.784	0	0	1441.06	52.3894	3.5398	1353.63	0	0	487.087	2.8319	255.221
TCGA-B0-5699-11A-01R-1541-07	Normal	KIRC	550.657	8.9118	453.565	563.321	896.341	161.351	225.141	703.724	799.25	152.908	155.722	86.9934	7.9737	5316.14	265.947	537.992	431.989	525.328	827.392	1764.54	694.653	2859.29	29.0807	159.006	0.9381	372.889	1478.42	127.58	452.627	11.7261	456.327	583.49	435.145	1012.2	0.469	784.071	0	0	2179.17	87.242	3.2833	583.49	0	0.9381	364.892	77.8612	146.81
TCGA-B0-5701-01A-11R-1541-07	Tumor	KIRC	882.457	23.036	1055.52	420.555	2690.49	46.6627	362.079	780.136	686.946	120.496	396.928	215.824	1.772	531.01	764.914	2082.69	679.268	388.068	450.089	1361.49	836.976	2450.09	27.1707	220.319	10.632	261.075	1111.05	264.028	1081.51	45.4814	472.375	966.332	415.653	770.23	0	838.388	0	0	1827.53	86.8281	7.6787	411.695	0	0	934.631	7.088	173.066
TCGA-B0-5701-11A-01R-1541-07	Normal	KIRC	342.205	12.2603	752.203	702.441	1487.1	41.8291	255.662	684.386	263.956	46.1563	256.023	130.983	3.9666	5481.42	309.752	929.977	377.544	594.983	821.798	1412.45	781.051	3499.22	355.548	187.87	0.3606	515.292	1284.44	237.272	466.25	14.7844	530.664	641.139	441.11	785.378	0	796.149	1.4424	0	2177.28	144.959	21.6358	400.261	0	0	612.746	18.3904	144.959
[truncated: 236 more rows]
[truncated: 23 more columns]

## Sheet: Fig 1B
Fig 1B. Quantitative analysis of TRIM59 IHC staining in 87 paired tumor/non-tumor samples.
[truncated: 156 more rows]

[truncated: 29 more sheets: Fig 1D, Fig 1E, Fig 2B, Fig 2D-2E, Fig 2F-2G, Fig 2H-2I, Fig 2J-2K, Fig 3B, Fig 3D, Fig 3G, Fig 3I, Fig 4A, Fig 4H, Fig 4I, Fig 4L, Fig 4M, Fig 5D, Fig 6B, Fig 6C, Fig 6D …]
